# Supplementary material for: PP2Ac/STRN4 negatively regulates STING-type I IFN signaling in tumor-associated macrophages
Source: J Clin Invest. 2023 Mar 15;133(6):e162139. doi: 10.1172/JCI162139 (PMC10014107; doi:10.1172/JCI162139)
Supplement: Supplemental table 1 [file jci-133-162139-s010.xlsx]

## Sheet: Cluster0
Gene	p_val	avg_log2FC	pct.1	pct.2	p_val_adj	cluster
Pf4	6.69646e-197	3.56018	0.779	0.163	1.05791e-192	0
Trem2	2.04463e-168	1.37456	0.886	0.243	3.2301e-164	0
Ctsb	1.38928e-159	1.48467	0.987	0.782	2.19478e-155	0
Cd68	4.08003e-158	1.26322	0.947	0.525	6.44563e-154	0
C1qb	2.77853e-135	1.72591	0.908	0.537	4.38952e-131	0
Mmp12	4.31123e-134	3.13741	0.558	0.083	6.81088e-130	0
Ctsl	6.20082e-133	1.89226	0.943	0.659	9.79606e-129	0
C1qa	9.87768e-133	1.81896	0.88	0.495	1.56048e-128	0
Ms4a7	8.0761e-131	1.70567	0.884	0.395	1.27586e-126	0
Aldoa	5.24367e-126	1.26545	0.965	0.85	8.28396e-122	0
Lgmn	1.57913e-122	1.27041	0.939	0.543	2.49471e-118	0
C1qc	8.84142e-121	1.60496	0.882	0.436	1.39677e-116	0
Plin2	7.54543e-106	1.20688	0.891	0.526	1.19203e-101	0
Tpi1	2.53382e-105	1.12307	0.869	0.528	4.00293e-101	0
Pgk1	1.13321e-101	1.133	0.891	0.617	1.79024e-97	0
Zmynd15	1.39774e-101	1.16428	0.606	0.133	2.20815e-97	0
Dab2	2.10291e-101	1.02292	0.792	0.27	3.32218e-97	0
Blvrb	4.10931e-101	0.990882	0.755	0.259	6.49189e-97	0
Apoe	2.54404e-98	1.55921	0.932	0.71	4.01908e-94	0
Mif	2.79866e-94	1.02114	0.939	0.75	4.42132e-90	0
Prdx1	7.22286e-91	1.09522	0.969	0.857	1.14107e-86	0
Grn	1.90842e-89	0.960598	0.86	0.439	3.01493e-85	0
Hexa	4.28493e-89	0.811277	0.81	0.314	6.76934e-85	0
Aprt	1.15541e-88	0.875077	0.939	0.68	1.82531e-84	0
C3ar1	1.00025e-87	0.843227	0.705	0.184	1.58019e-83	0
Bnip3	1.92618e-86	0.98576	0.525	0.107	3.04298e-82	0
Ctsz	3.35603e-86	0.830064	0.982	0.793	5.30186e-82	0
Pgam1	8.83169e-86	0.92397	0.904	0.599	1.39523e-81	0
Arg1	2.10225e-84	1.75745	0.389	0.034	3.32113e-80	0
Fabp5	2.07219e-82	1.93655	0.744	0.468	3.27365e-78	0
Cd63	4.51584e-82	0.971751	0.941	0.629	7.13413e-78	0
Psap	2.99908e-80	0.875702	0.985	0.79	4.73794e-76	0
Ctsd	9.58282e-80	0.971986	0.893	0.62	1.51389e-75	0
Lamp1	6.70086e-79	0.74363	0.934	0.605	1.0586e-74	0
Timp2	8.91647e-76	0.942481	0.779	0.364	1.40862e-71	0
Ctsa	1.82765e-75	0.78172	0.796	0.386	2.88732e-71	0
Syngr1	1.48232e-72	0.560773	0.396	0.05	2.34178e-68	0
Gpi1	2.35684e-70	0.808198	0.834	0.538	3.72333e-66	0
Eif4ebp1	1.2637e-66	0.691213	0.691	0.25	1.99639e-62	0
Tmem37	4.0719e-66	0.601521	0.449	0.09	6.43279e-62	0
Eno1	1.55e-65	0.751754	0.783	0.395	2.44869e-61	0
Anxa1	5.11244e-65	0.947895	0.794	0.502	8.07663e-61	0
Hmox1	2.0516e-63	1.23729	0.709	0.295	3.24112e-59	0
Msr1	1.32492e-62	0.751373	0.536	0.159	2.0931e-58	0
Mrc1	3.28552e-61	0.951006	0.512	0.134	5.19046e-57	0
Igf1	4.05518e-61	0.669747	0.282	0.018	6.40637e-57	0
Fcrls	2.4502e-60	0.675922	0.315	0.035	3.87083e-56	0
Creg1	2.55389e-59	0.709372	0.696	0.302	4.03464e-55	0
Ldha	5.37853e-59	0.75934	0.93	0.83	8.49701e-55	0
Mmp13	6.50805e-59	1.19944	0.315	0.041	1.02814e-54	0
Snx5	2.07479e-56	0.611364	0.639	0.247	3.27776e-52	0
Pdpn	9.82707e-56	0.651071	0.425	0.089	1.55248e-51	0
Folr2	1.77961e-55	0.362367	0.201	0.007	2.81143e-51	0
Lrp1	5.97479e-55	0.623363	0.584	0.188	9.43898e-51	0
Capg	8.54696e-55	0.744292	0.886	0.709	1.35025e-50	0
Clec4n	3.64819e-54	0.928659	0.694	0.312	5.76341e-50	0
Vat1	1.29157e-53	0.477533	0.376	0.074	2.04043e-49	0
Mafb	3.08879e-53	0.790663	0.766	0.328	4.87967e-49	0
Lpl	8.72843e-53	0.886891	0.365	0.062	1.37892e-48	0
Anxa5	2.73905e-52	0.604981	0.926	0.739	4.32715e-48	0
Slc27a1	1.33425e-51	0.373944	0.315	0.049	2.10785e-47	0
Bsg	3.71123e-51	0.640286	0.847	0.582	5.86299e-47	0
Psmd8	3.97755e-51	0.625167	0.799	0.49	6.28373e-47	0
Ms4a6d	7.86592e-51	0.710042	0.733	0.327	1.24266e-46	0
Fcgr2b	9.71505e-51	0.688548	0.761	0.338	1.53478e-46	0
Sdc3	1.19594e-50	0.479686	0.457	0.116	1.88934e-46	0
Ctss	1.21341e-50	0.577779	0.993	0.833	1.91695e-46	0
Cd81	1.63754e-50	0.709269	0.641	0.217	2.58699e-46	0
0610012G03Rik	3.89985e-49	0.523023	0.613	0.246	6.16099e-45	0
Eid1	4.38001e-49	0.557223	0.606	0.252	6.91954e-45	0
Fam162a	1.46699e-48	0.582139	0.617	0.229	2.31756e-44	0
Lmna	3.52599e-48	0.773067	0.888	0.693	5.57035e-44	0
Gpr137b	4.04655e-48	0.462353	0.42	0.108	6.39274e-44	0
Adam8	5.46689e-48	0.71238	0.613	0.222	8.6366e-44	0
Cndp2	7.3801e-48	0.516685	0.578	0.213	1.16591e-43	0
Fcgr3	7.71984e-47	0.700737	0.755	0.375	1.21958e-42	0
Pmp22	1.05396e-46	0.505183	0.265	0.032	1.66505e-42	0
Mtss1	1.40377e-46	0.440016	0.398	0.097	2.21767e-42	0
Abca1	2.47726e-46	0.607131	0.495	0.155	3.91357e-42	0
Adgre1	3.17499e-46	0.496504	0.492	0.137	5.01585e-42	0
Akr1a1	3.70622e-46	0.576447	0.847	0.617	5.85508e-42	0
Hebp1	5.66806e-46	0.400617	0.315	0.061	8.95439e-42	0
Vdac1	1.44192e-45	0.524807	0.584	0.244	2.27795e-41	0
Anpep	2.50288e-45	0.343393	0.287	0.046	3.95405e-41	0
Prxl2b	1.18656e-44	0.421211	0.392	0.093	1.87453e-40	0
Ap2s1	2.55402e-44	0.543528	0.716	0.395	4.03483e-40	0
Mt1	7.33311e-44	0.891412	0.908	0.756	1.15849e-39	0
Cd300c2	8.98221e-44	0.574502	0.794	0.356	1.41901e-39	0
Sirpa	7.20471e-43	0.557698	0.608	0.243	1.1382e-38	0
Serpinb6a	7.29495e-42	0.654668	0.477	0.179	1.15246e-37	0
Emp1	1.01397e-41	0.63475	0.628	0.273	1.60186e-37	0
Lyz2	8.44798e-41	1.54233	0.466	0.174	1.33461e-36	0
Abhd12	1.4074e-40	0.40825	0.449	0.148	2.22342e-36	0
Slc6a8	4.38055e-40	0.359502	0.322	0.068	6.9204e-36	0
Rtn4	9.30347e-40	0.512477	0.742	0.394	1.46976e-35	0
Olfml3	1.04104e-39	0.39614	0.319	0.065	1.64464e-35	0
Cstb	4.97039e-39	0.561061	0.961	0.789	7.85223e-35	0
F13a1	3.06199e-38	0.557415	0.26	0.052	4.83733e-34	0
Stab1	9.56608e-38	0.429183	0.295	0.071	1.51125e-33	0
Cd72	1.90001e-37	0.766143	0.565	0.223	3.00164e-33	0
Cxcl16	2.27243e-37	0.500507	0.871	0.512	3.58999e-33	0
Ctsc	3.908e-37	0.691672	0.812	0.597	6.17386e-33	0
Snx6	4.01408e-37	0.493687	0.486	0.2	6.34144e-33	0
Clec4a2	7.01602e-37	0.528425	0.597	0.251	1.10839e-32	0
Anxa4	1.13752e-36	0.416286	0.438	0.152	1.79706e-32	0
Tmem106a	1.42239e-36	0.347677	0.337	0.091	2.2471e-32	0
Lhfpl2	1.59627e-36	0.342773	0.256	0.045	2.52178e-32	0
Snx2	2.94674e-36	0.460474	0.492	0.202	4.65526e-32	0
Cpd	1.22591e-34	0.410257	0.403	0.126	1.93669e-30	0
Cadm1	2.94505e-34	0.372563	0.271	0.059	4.65259e-30	0
Psmd1	4.81153e-34	0.432422	0.481	0.202	7.60125e-30	0
Arhgap10	7.4771e-34	0.328589	0.293	0.07	1.18123e-29	0
Tpp1	1.48593e-33	0.350774	0.405	0.13	2.34747e-29	0
Fam20c	4.00495e-33	0.280861	0.23	0.035	6.32702e-29	0
Sdc4	4.4351e-33	0.505143	0.72	0.354	7.00657e-29	0
Ctsh	4.9903e-33	0.551702	0.816	0.556	7.88368e-29	0
Ftl1-ps1	5.23803e-33	0.32432	0.337	0.092	8.27504e-29	0
Osbpl8	9.35822e-33	0.471128	0.444	0.167	1.47841e-28	0
Dtnbp1	1.03639e-32	0.358254	0.435	0.148	1.63728e-28	0
Emp3	1.65834e-32	0.500835	0.904	0.802	2.61984e-28	0
Atp6v1a	2.28656e-32	0.426821	0.525	0.201	3.61231e-28	0
Pid1	2.55249e-32	0.403048	0.49	0.183	4.03242e-28	0
Slc48a1	1.00179e-31	0.337465	0.357	0.109	1.58263e-27	0
Sash1	2.59144e-31	0.370083	0.374	0.116	4.09396e-27	0
Psmb6	1.01598e-30	0.494021	0.748	0.536	1.60504e-26	0
Adssl1	2.18905e-30	0.420064	0.438	0.168	3.45826e-26	0
Mmp14	3.0044e-30	0.440487	0.512	0.212	4.74635e-26	0
Rab5c	4.28104e-30	0.435145	0.632	0.342	6.76319e-26	0
Abcg1	4.60216e-30	0.370111	0.379	0.12	7.2705e-26	0
Selenop	5.18809e-30	0.564642	0.488	0.185	8.19615e-26	0
Blnk	5.30456e-30	0.317046	0.306	0.081	8.38014e-26	0
Uap1l1	7.594e-30	0.336341	0.383	0.13	1.1997e-25	0
Esd	1.04408e-29	0.569628	0.836	0.659	1.64945e-25	0
Hcfc1r1	1.30264e-29	0.414335	0.536	0.252	2.05791e-25	0
Ecm1	6.49568e-29	0.453645	0.475	0.189	1.02619e-24	0
Creb5	8.50231e-29	0.361163	0.392	0.122	1.3432e-24	0
Aopep	1.02554e-28	0.396364	0.446	0.186	1.62014e-24	0
Hexb	3.55161e-28	0.426672	0.501	0.212	5.61084e-24	0
Ero1l	5.7902e-28	0.558976	0.451	0.175	9.14737e-24	0
Apobec1	1.35235e-27	0.321203	0.363	0.116	2.13644e-23	0
Snx1	1.65441e-27	0.301029	0.315	0.099	2.61363e-23	0
Acsl1	1.79611e-27	0.368672	0.374	0.117	2.8375e-23	0
Clec4a1	2.64055e-27	0.401796	0.449	0.166	4.17154e-23	0
Prdx4	3.34471e-27	0.344254	0.392	0.147	5.28398e-23	0
Bola2	4.43163e-27	0.401518	0.643	0.355	7.0011e-23	0
Plekho1	5.06303e-27	0.377909	0.453	0.191	7.99858e-23	0
Txndc17	6.80548e-27	0.38767	0.744	0.463	1.07513e-22	0
Prelid1	7.01436e-27	0.408721	0.729	0.482	1.10813e-22	0
Cebpa	1.04615e-26	0.327179	0.35	0.113	1.65271e-22	0
Impa2	1.97534e-26	0.320404	0.326	0.108	3.12065e-22	0
Dync1i2	2.35998e-26	0.381738	0.551	0.269	3.7283e-22	0
Eif1b	2.92087e-26	0.343848	0.514	0.239	4.61439e-22	0
Plbd2	3.08942e-26	0.283036	0.3	0.094	4.88066e-22	0
Pdgfa	3.16591e-26	0.332973	0.309	0.089	5.00151e-22	0
Rap2b	3.46492e-26	0.372384	0.477	0.202	5.47388e-22	0
Gde1	3.53253e-26	0.386813	0.451	0.192	5.5807e-22	0
Rnh1	4.732e-26	0.419724	0.807	0.545	7.47562e-22	0
Fam129b	5.51679e-26	0.341676	0.407	0.163	8.71542e-22	0
Nckap1l	7.52714e-26	0.339606	0.438	0.183	1.18914e-21	0
Glul	8.64803e-26	0.342637	0.403	0.149	1.36622e-21	0
Dst	8.91155e-26	0.331509	0.357	0.124	1.40785e-21	0
Pgd	1.0437e-25	0.372223	0.51	0.243	1.64884e-21	0
Tmem256	2.44768e-25	0.382878	0.654	0.385	3.86685e-21	0
Egln1	4.12724e-25	0.325553	0.365	0.132	6.52022e-21	0
Gm6977	4.84256e-25	0.295094	0.304	0.09	7.65028e-21	0
Afg3l2	5.47398e-25	0.266131	0.291	0.085	8.64779e-21	0
Mapk3	5.48294e-25	0.309709	0.374	0.143	8.66194e-21	0
Fbxo32	8.58552e-25	0.411078	0.298	0.101	1.35634e-20	0
Tspan3	9.1226e-25	0.32997	0.302	0.105	1.44119e-20	0
Metrnl	1.01027e-24	0.446329	0.578	0.306	1.59602e-20	0
Pik3r5	1.05288e-24	0.290571	0.328	0.108	1.66335e-20	0
Rala	1.25819e-24	0.409834	0.545	0.302	1.98769e-20	0
Slc37a2	1.33023e-24	0.297492	0.319	0.092	2.10149e-20	0
P4hb	1.7966e-24	0.386176	0.63	0.353	2.83827e-20	0
Hist1h2bc	2.28447e-24	0.559723	0.418	0.17	3.60901e-20	0
Rgs10	2.87064e-24	0.384501	0.691	0.38	4.53504e-20	0
Gsn	3.81925e-24	0.390159	0.674	0.368	6.03366e-20	0
P4ha1	4.39314e-24	0.333014	0.385	0.144	6.94028e-20	0
Rab7b	4.9541e-24	0.327225	0.429	0.162	7.82649e-20	0
Slc2a1	4.99776e-24	0.41899	0.37	0.149	7.89546e-20	0
Amdhd2	6.75382e-24	0.31621	0.352	0.136	1.06697e-19	0
Atp2b1	7.56468e-24	0.437451	0.757	0.496	1.19507e-19	0
Rab3il1	8.48352e-24	0.260844	0.247	0.069	1.34023e-19	0
Tnfsf12	8.52852e-24	0.26142	0.278	0.085	1.34734e-19	0
Mt2	1.87041e-23	0.568682	0.385	0.167	2.95487e-19	0
Snx3	2.34512e-23	0.367567	0.663	0.403	3.70482e-19	0
Gusb	2.70047e-23	0.317226	0.429	0.191	4.2662e-19	0
Ndufc1	3.98331e-23	0.375964	0.63	0.358	6.29284e-19	0
Tmed10	5.39059e-23	0.392267	0.783	0.599	8.51606e-19	0
Slc7a8	5.56567e-23	0.26048	0.289	0.085	8.79264e-19	0
Milr1	5.82528e-23	0.294534	0.337	0.127	9.20277e-19	0
Ifi207	9.45742e-23	0.46527	0.558	0.283	1.49408e-18	0
Ptpra	1.09381e-22	0.261133	0.335	0.115	1.72799e-18	0
Ndufv3	1.29904e-22	0.35783	0.626	0.368	2.05222e-18	0
Cd84	2.46709e-22	0.311209	0.411	0.153	3.89751e-18	0
Pdcd5	4.08252e-22	0.322857	0.56	0.296	6.44957e-18	0
Bri3	4.31223e-22	0.341096	0.842	0.621	6.81246e-18	0
Atpif1	4.52907e-22	0.390918	0.832	0.667	7.15502e-18	0
Fkbp2	5.4824e-22	0.368797	0.582	0.326	8.66109e-18	0
Slirp	6.46014e-22	0.294834	0.407	0.183	1.02057e-17	0
Ccl9	1.09524e-21	0.595148	0.545	0.265	1.73025e-17	0
S100a1	1.51788e-21	0.29355	0.37	0.155	2.39794e-17	0
Blvra	1.5346e-21	0.271047	0.333	0.131	2.42436e-17	0
Soat1	1.92198e-21	0.32328	0.418	0.188	3.03635e-17	0
Cebpg	2.00243e-21	0.26501	0.326	0.122	3.16345e-17	0
Park7	2.30472e-21	0.347472	0.742	0.499	3.64099e-17	0
Aif1	2.40171e-21	0.457086	0.718	0.47	3.79422e-17	0
Fcgr1	2.79879e-21	0.380939	0.527	0.239	4.42152e-17	0
Mpp1	3.93047e-21	0.264101	0.313	0.103	6.20935e-17	0
Naa50	3.99384e-21	0.331027	0.514	0.252	6.30946e-17	0
Nus1	6.59203e-21	0.279141	0.361	0.153	1.04141e-16	0
Galk1	9.02567e-21	0.256964	0.295	0.103	1.42588e-16	0
Anxa2	1.10396e-20	0.410939	0.897	0.783	1.74404e-16	0
Atp6v1b2	1.1209e-20	0.309905	0.486	0.206	1.77079e-16	0
Kcnn4	1.21565e-20	0.322696	0.407	0.179	1.92048e-16	0
Plxnb2	1.45844e-20	0.250284	0.276	0.097	2.30405e-16	0
Tcp1	2.04195e-20	0.308356	0.521	0.274	3.22587e-16	0
Mfsd1	2.18977e-20	0.273141	0.405	0.164	3.4594e-16	0
Vdac2	2.24008e-20	0.336066	0.737	0.51	3.53887e-16	0
Hpgds	2.90128e-20	0.267525	0.317	0.107	4.58345e-16	0
Sptssa	3.32045e-20	0.291984	0.473	0.226	5.24565e-16	0
Plp2	4.02226e-20	0.29215	0.422	0.188	6.35437e-16	0
Myo1e	4.31437e-20	0.302068	0.42	0.19	6.81584e-16	0
Ugp2	5.39796e-20	0.26092	0.295	0.108	8.5277e-16	0
Acvrl1	8.1106e-20	0.250844	0.269	0.091	1.28131e-15	0
Emc7	8.71397e-20	0.306034	0.49	0.256	1.37663e-15	0
Slamf9	1.03106e-19	0.345989	0.35	0.132	1.62887e-15	0
Mxi1	1.09474e-19	0.341429	0.433	0.192	1.72948e-15	0
Itgb5	1.36712e-19	0.275656	0.324	0.128	2.15978e-15	0
Lrpap1	1.54222e-19	0.295297	0.429	0.209	2.4364e-15	0
Arhgdia	1.84889e-19	0.344269	0.801	0.649	2.92088e-15	0
Card19	2.09889e-19	0.359412	0.667	0.399	3.31582e-15	0
Ifi27	2.49627e-19	0.339677	0.525	0.285	3.94361e-15	0
Nceh1	3.39768e-19	0.260928	0.352	0.14	5.36765e-15	0
Bax	3.50581e-19	0.353802	0.646	0.419	5.53848e-15	0
Cxcl1	3.59457e-19	0.733103	0.333	0.115	5.6787e-15	0
Atp6v0b	4.27263e-19	0.324081	0.895	0.745	6.7499e-15	0
Vapa	6.06193e-19	0.325107	0.643	0.399	9.57664e-15	0
Clec12a	7.09669e-19	0.33395	0.414	0.168	1.12113e-14	0
Vsir	7.44908e-19	0.283164	0.422	0.191	1.17681e-14	0
Mpeg1	1.09856e-18	0.324847	0.639	0.313	1.73551e-14	0
Pld3	1.12339e-18	0.28325	0.389	0.183	1.77472e-14	0
Nmt1	1.13213e-18	0.291494	0.457	0.234	1.78853e-14	0
Cfp	1.49792e-18	0.368167	0.569	0.295	2.36642e-14	0
Glmp	1.54089e-18	0.268293	0.403	0.184	2.4343e-14	0
Rnase4	1.58207e-18	0.29606	0.276	0.091	2.49936e-14	0
Atp6v1c1	1.80557e-18	0.291945	0.405	0.186	2.85244e-14	0
Sh3bgrl	2.10136e-18	0.323993	0.523	0.303	3.31973e-14	0
Pdia4	2.10206e-18	0.282857	0.311	0.131	3.32083e-14	0
Cnpy2	2.27442e-18	0.25365	0.4	0.183	3.59312e-14	0
Pilra	2.29396e-18	0.300109	0.425	0.179	3.624e-14	0
Tnip3	2.33706e-18	0.360077	0.354	0.143	3.69209e-14	0
Sars	2.6598e-18	0.257551	0.348	0.146	4.20195e-14	0
Cd93	3.53058e-18	0.289826	0.335	0.118	5.57761e-14	0
Plk2	3.77044e-18	0.365148	0.37	0.149	5.95655e-14	0
Gng2	4.10055e-18	0.336623	0.53	0.297	6.47805e-14	0
Vps35	4.58294e-18	0.261324	0.422	0.201	7.24012e-14	0
App	7.3576e-18	0.333755	0.56	0.306	1.16235e-13	0
Ccl12	7.83793e-18	0.646705	0.221	0.062	1.23824e-13	0
Lamtor1	7.95341e-18	0.289056	0.503	0.273	1.25648e-13	0
Dstn	8.08672e-18	0.307564	0.536	0.286	1.27754e-13	0
Uqcr11	8.25955e-18	0.309565	0.744	0.524	1.30484e-13	0
Pmepa1	8.79436e-18	0.356676	0.495	0.258	1.38933e-13	0
Lamtor4	1.33633e-17	0.335832	0.595	0.364	2.11114e-13	0
Higd1a	1.39906e-17	0.336814	0.569	0.344	2.21024e-13	0
Gpr137b-ps	2.25117e-17	0.298646	0.484	0.234	3.55639e-13	0
Bst2	2.66083e-17	0.366182	0.683	0.407	4.20358e-13	0
Zfand5	3.15444e-17	0.369743	0.691	0.504	4.98338e-13	0
Trappc2l	3.94694e-17	0.259869	0.455	0.231	6.23538e-13	0
Erp29	7.01226e-17	0.307915	0.779	0.593	1.1078e-12	0
Colgalt1	9.73478e-17	0.2538	0.322	0.141	1.5379e-12	0
Cenpx	1.03219e-16	0.270129	0.455	0.244	1.63066e-12	0
Ckb	1.39234e-16	0.434106	0.451	0.23	2.19962e-12	0
Sap30	1.59325e-16	0.29738	0.344	0.161	2.51702e-12	0
Sh3glb1	1.68977e-16	0.304709	0.862	0.73	2.6695e-12	0
Gpx1	2.88152e-16	0.360331	0.877	0.759	4.55222e-12	0
Rab14	3.39304e-16	0.279031	0.53	0.302	5.36032e-12	0
Plec	4.37905e-16	0.320548	0.525	0.292	6.91802e-12	0
Hsbp1	5.55077e-16	0.277818	0.547	0.326	8.7691e-12	0
Spi1	8.21635e-16	0.27251	0.737	0.471	1.29802e-11	0
Cyfip1	1.06128e-15	0.28278	0.492	0.262	1.67662e-11	0
Sdcbp	1.79152e-15	0.313653	0.799	0.636	2.83024e-11	0
Ccl2	2.94912e-15	0.661609	0.344	0.158	4.65902e-11	0
Ppp1r14b	5.30973e-15	0.288912	0.615	0.369	8.3883e-11	0
Lamtor2	5.67294e-15	0.28582	0.624	0.416	8.9621e-11	0
Ciao2a	5.71529e-15	0.271082	0.473	0.27	9.02902e-11	0
Lat2	5.8809e-15	0.252714	0.503	0.269	9.29065e-11	0
Clec4d	5.93812e-15	0.280175	0.681	0.384	9.38104e-11	0
Rbpj	6.55084e-15	0.287148	0.481	0.272	1.0349e-10	0
Tubb5	7.0952e-15	0.406688	0.575	0.348	1.1209e-10	0
Atp6v1g1	1.02132e-14	0.265218	0.775	0.557	1.61348e-10	0
Rex1bd	1.27572e-14	0.25692	0.466	0.267	2.01539e-10	0
Itgb1	1.39981e-14	0.276556	0.663	0.443	2.21142e-10	0
Atp5k	1.47927e-14	0.275755	0.729	0.529	2.33695e-10	0
Ubxn1	1.72958e-14	0.253884	0.689	0.47	2.73238e-10	0
Timm13	3.56446e-14	0.271875	0.639	0.43	5.63114e-10	0
Rasgef1b	5.4344e-14	0.268871	0.37	0.175	8.58526e-10	0
Lipa	7.437e-14	0.257773	0.372	0.177	1.1749e-09	0
Rrbp1	7.55797e-14	0.282499	0.81	0.658	1.19401e-09	0
Itgam	8.30555e-14	0.26727	0.473	0.233	1.31211e-09	0
Trim25	8.94029e-14	0.284388	0.381	0.202	1.41239e-09	0
Wfdc17	9.8095e-14	0.569744	0.569	0.368	1.5497e-09	0
Calm3	1.0231e-13	0.281789	0.678	0.474	1.61629e-09	0
Ifi30	1.17606e-13	0.296844	0.851	0.695	1.85794e-09	0
Ccr5	1.18506e-13	0.267488	0.4	0.205	1.87216e-09	0
Ywhae	1.6429e-13	0.255197	0.788	0.624	2.59545e-09	0
AC160336.1	1.69076e-13	0.569485	0.431	0.271	2.67106e-09	0
Maf	2.45599e-13	0.260663	0.368	0.163	3.87998e-09	0
Ndrg1	3.83432e-13	0.328374	0.405	0.218	6.05746e-09	0
Ndufc2	6.63545e-13	0.276886	0.626	0.43	1.04827e-08	0
Anp32b	7.35765e-13	0.277519	0.722	0.532	1.16236e-08	0
Zeb2	1.26536e-12	0.260825	0.77	0.529	1.99902e-08	0
Rps27l	3.33244e-12	0.258145	0.781	0.656	5.26458e-08	0
Man2b1	8.86826e-12	0.257335	0.46	0.27	1.40101e-07	0
Dbi	1.64012e-11	0.287092	0.748	0.616	2.59106e-07	0
Ywhah	1.75556e-11	0.28034	0.611	0.426	2.77343e-07	0
Pdia6	3.34312e-11	0.256889	0.536	0.349	5.28146e-07	0
Pycard	4.19844e-11	0.294215	0.578	0.404	6.6327e-07	0
Sat1	1.77575e-10	0.309389	0.783	0.646	2.80533e-06	0
Tuba1b	3.89198e-09	0.305743	0.387	0.247	6.14854e-05	0
Tgfbi	6.93727e-09	0.270694	0.746	0.619	0.000109595	0
Hspa1a	2.20586e-08	0.408518	0.247	0.108	0.000348482	0
Txnip	3.86087e-08	0.316176	0.239	0.131	0.00060994	0
Hilpda	4.58413e-08	0.327617	0.51	0.38	0.000724201	0
Stmn1	1.92811e-06	0.317289	0.245	0.145	0.0304602	0

## Sheet: Cluster1
Gene	p_val	avg_log2FC	pct.1	pct.2	p_val_adj	cluster
S100a9	0	6.21943	0.946	0.012	0	1
S100a8	0	5.56958	0.915	0.026	0	1
Acod1	1.6752e-214	2.64829	0.825	0.114	2.64648e-210	1
Hcar2	4.1061e-204	2.11234	0.684	0.06	6.48682e-200	1
Cebpb	6.61501e-193	1.93234	1	0.748	1.04504e-188	1
Mxd1	9.24531e-193	2.10421	0.828	0.287	1.46057e-188	1
Slc7a11	7.07035e-188	2.24011	0.907	0.337	1.11697e-183	1
Hdc	3.86724e-156	1.91901	0.777	0.074	6.10946e-152	1
G0s2	2.26322e-154	2.09581	0.463	0.003	3.57544e-150	1
Slpi	2.13025e-153	2.43461	0.734	0.094	3.36536e-149	1
Csf3r	3.15384e-151	1.47546	0.556	0.057	4.98243e-147	1
Trem1	1.85079e-150	1.61284	0.607	0.091	2.92387e-146	1
Il1r2	1.57689e-147	2.00509	0.802	0.185	2.49118e-143	1
Clec4d	9.26775e-147	1.66336	0.876	0.367	1.46412e-142	1
Cxcl2	6.29824e-141	1.85245	1	0.729	9.94997e-137	1
Thbs1	3.17601e-133	2.20973	0.856	0.281	5.01746e-129	1
Lmnb1	6.3885e-131	1.6709	0.754	0.325	1.00926e-126	1
Retnlg	6.7403e-131	2.60879	0.401	0.003	1.06483e-126	1
S100a11	3.24202e-126	1.45422	1	0.864	5.12175e-122	1
Tpd52	3.85805e-122	1.49001	0.876	0.49	6.09495e-118	1
Il1b	2.27544e-121	1.88924	0.992	0.475	3.59474e-117	1
Clec4e	1.62206e-119	1.79733	0.788	0.262	2.56253e-115	1
Ccr1	4.36331e-116	1.55491	0.686	0.282	6.89315e-112	1
Grina	5.4693e-114	1.48638	0.664	0.281	8.6404e-110	1
Cd44	1.75629e-113	1.25603	0.986	0.624	2.77458e-109	1
Mcl1	1.27386e-111	1.25619	1	0.847	2.01245e-107	1
Lilr4b	3.8656e-104	1.28177	0.952	0.523	6.10687e-100	1
Cd14	3.49133e-102	1.52465	0.992	0.489	5.5156e-98	1
Resf1	2.92424e-98	1.47453	0.684	0.352	4.61971e-94	1
Mirt1	4.37158e-98	1.1269	0.376	0.022	6.90622e-94	1
Ccrl2	2.17973e-97	1.79903	0.588	0.244	3.44353e-93	1
Entpd1	6.87204e-93	1.26108	0.537	0.186	1.08564e-88	1
Cd9	2.77369e-91	1.15407	0.997	0.602	4.38187e-87	1
Ifitm2	1.14928e-89	1.19927	1	0.817	1.81563e-85	1
Plek	2.64135e-89	1.23343	0.963	0.556	4.1728e-85	1
Ankrd33b	7.64843e-87	1.12972	0.449	0.092	1.2083e-82	1
CT010467.1	1.99991e-82	1.0157	0.994	0.695	3.15946e-78	1
Ets2	3.0913e-82	1.30863	0.607	0.299	4.88363e-78	1
Sgms2	3.55051e-81	1.04146	0.387	0.065	5.60909e-77	1
Mirt2	4.12572e-80	0.779262	0.26	0.004	6.51781e-76	1
Msrb1	2.65847e-79	1.51794	0.605	0.355	4.19985e-75	1
Stfa2l1	3.60139e-78	1.31316	0.249	0.002	5.68948e-74	1
Litaf	2.8927e-77	1.0687	0.845	0.57	4.56988e-73	1
Neat1	1.21046e-76	1.18518	1	0.618	1.91229e-72	1
H2-Q10	4.36129e-75	0.769532	0.282	0.016	6.88996e-71	1
Asprv1	7.15845e-75	1.06577	0.246	0.002	1.13089e-70	1
Snx20	9.94124e-74	1.17775	0.621	0.36	1.57052e-69	1
Pim1	2.32557e-71	1.05809	1	0.747	3.67394e-67	1
Clec7a	1.39043e-70	1.19682	0.876	0.399	2.19661e-66	1
Wfdc21	9.32079e-67	0.897927	0.218	0.003	1.4725e-62	1
Cxcr2	3.17853e-66	0.690804	0.226	0.005	5.02143e-62	1
Map1lc3b	1.41886e-64	0.871022	0.992	0.764	2.24151e-60	1
Il1f9	5.49637e-64	0.761036	0.203	0.001	8.68316e-60	1
Sorl1	8.66963e-64	0.939302	0.376	0.105	1.36963e-59	1
Slfn4	1.38717e-63	0.941887	0.26	0.017	2.19146e-59	1
Nlrp3	1.36632e-62	1.22805	0.655	0.369	2.15851e-58	1
Pnrc1	2.94713e-61	0.887924	0.997	0.789	4.65587e-57	1
Cstdc4	7.61729e-61	1.42169	0.209	0.004	1.20338e-56	1
Rab7	1.53751e-60	1.0956	0.602	0.447	2.42896e-56	1
Sell	5.82778e-60	0.901744	0.395	0.095	9.20672e-56	1
Rnf149	9.83271e-60	0.94824	0.452	0.209	1.55337e-55	1
Lars2	2.49034e-58	0.839537	0.997	0.85	3.93423e-54	1
Cd24a	9.81218e-58	0.895932	0.345	0.072	1.55013e-53	1
Spag9	4.18917e-57	0.993742	0.732	0.531	6.61805e-53	1
Slc16a3	3.99172e-56	1.0232	0.463	0.216	6.30613e-52	1
Mir6236	5.46019e-56	0.91537	0.816	0.569	8.62601e-52	1
Lilrb4a	2.4143e-53	0.969785	0.506	0.259	3.81411e-49	1
Cd53	5.05915e-53	0.772371	0.938	0.648	7.99244e-49	1
Pik3ap1	5.50554e-52	0.966361	0.483	0.268	8.69766e-48	1
Gsr	8.045e-52	0.968794	0.412	0.175	1.27095e-47	1
Tgm2	2.28092e-51	1.03278	0.489	0.257	3.60341e-47	1
Dusp1	4.50931e-51	0.861676	0.963	0.619	7.12381e-47	1
Sh2d3c	6.71624e-50	0.610725	0.203	0.016	1.06103e-45	1
Hp	6.95844e-50	0.894803	0.356	0.055	1.09929e-45	1
Nudt4	1.72876e-49	0.999055	0.444	0.201	2.73109e-45	1
Ifitm1	5.6245e-49	0.731821	0.958	0.352	8.88559e-45	1
E230032D23Rik	6.66056e-49	0.617474	0.234	0.034	1.05224e-44	1
Antxr2	1.41668e-48	0.922476	0.435	0.214	2.23808e-44	1
Selenon	4.39092e-47	0.723409	0.285	0.075	6.93677e-43	1
Csf1	2.12129e-46	0.867558	0.319	0.063	3.35121e-42	1
Lrg1	3.14112e-46	0.700274	0.212	0.012	4.96234e-42	1
Ptafr	1.29758e-45	0.884254	0.407	0.193	2.04991e-41	1
Zeb2	5.88499e-45	0.782445	0.898	0.52	9.29711e-41	1
Cd300ld	1.06875e-44	0.821249	0.35	0.136	1.68842e-40	1
Emilin2	1.33915e-44	0.898887	0.5	0.287	2.11558e-40	1
Igf1r	2.51601e-44	0.741782	0.26	0.059	3.9748e-40	1
Trib1	5.51655e-41	0.888668	0.449	0.261	8.71504e-37	1
Slfn1	9.22412e-41	0.678698	0.251	0.056	1.45723e-36	1
Mcemp1	5.94314e-40	0.738281	0.336	0.117	9.38898e-36	1
Gadd45b	5.40571e-39	0.838238	0.989	0.711	8.53994e-35	1
Lcp1	8.84527e-39	0.660844	0.989	0.775	1.39738e-34	1
Tnfaip2	2.25654e-38	1.00602	0.475	0.289	3.56488e-34	1
Smox	3.8476e-37	0.77869	0.418	0.24	6.07843e-33	1
Cd300lf	6.36787e-37	0.672769	0.28	0.104	1.006e-32	1
Tnfrsf23	1.68062e-36	0.591799	0.226	0.056	2.65504e-32	1
Themis2	2.20094e-36	0.530471	0.212	0.05	3.47704e-32	1
Mmp9	2.33782e-36	0.608032	0.339	0.033	3.69328e-32	1
Upp1	1.65021e-35	0.765288	0.285	0.105	2.60701e-31	1
Ccl3	5.39298e-32	0.638913	0.627	0.328	8.51983e-28	1
Dedd2	2.099e-31	0.537922	0.203	0.059	3.316e-27	1
Samsn1	3.85148e-31	0.783483	0.52	0.316	6.08457e-27	1
Selenok	5.22528e-31	0.558094	0.929	0.681	8.2549e-27	1
Taldo1	5.24482e-31	0.600614	0.986	0.726	8.28577e-27	1
Stx11	1.24922e-30	0.627574	0.266	0.111	1.97352e-26	1
Lyst	2.91583e-30	0.620379	0.257	0.099	4.60644e-26	1
Efhd2	7.87381e-30	0.536431	0.927	0.609	1.24391e-25	1
Isg15	1.47822e-29	1.11962	0.46	0.285	2.33529e-25	1
Arg2	2.1536e-29	0.57749	0.266	0.099	3.40226e-25	1
Gda	7.48748e-29	0.607349	0.274	0.117	1.18287e-24	1
Cd33	1.43743e-28	0.543947	0.237	0.095	2.27086e-24	1
Il1rn	2.85508e-28	0.910733	0.458	0.293	4.51045e-24	1
Basp1	1.67612e-27	0.69437	0.992	0.649	2.64794e-23	1
Dgat1	2.10751e-27	0.714241	0.308	0.17	3.32945e-23	1
Slc15a3	9.67951e-27	0.735973	0.525	0.396	1.52917e-22	1
Ier3	3.65059e-26	0.317176	0.946	0.521	5.7672e-22	1
Mpp7	2.91559e-25	0.676029	0.302	0.171	4.60605e-21	1
Prdx5	4.84702e-25	0.523294	1	0.758	7.65733e-21	1
Syk	5.8921e-25	0.673346	0.381	0.276	9.30833e-21	1
Isg20	2.39023e-24	0.533179	0.246	0.097	3.77608e-20	1
Suco	5.1988e-23	0.611148	0.336	0.215	8.21307e-19	1
Slfn2	1.218e-22	0.533117	0.992	0.682	1.9242e-18	1
Ccl6	3.1652e-22	0.736571	0.427	0.216	5.00038e-18	1
Cyp4f18	4.86429e-22	0.64363	0.297	0.171	7.6846e-18	1
Ptprc	1.7445e-21	0.460188	0.949	0.683	2.75596e-17	1
Srsf5	1.97987e-21	0.431315	0.949	0.69	3.1278e-17	1
Sdcbp	3.26489e-21	0.444972	0.895	0.629	5.15787e-17	1
Ifrd1	4.27232e-21	0.565642	1	0.809	6.74941e-17	1
Eif5	6.81391e-21	0.409999	0.946	0.71	1.07646e-16	1
Son	9.19629e-21	0.403778	0.921	0.693	1.45283e-16	1
C5ar1	4.71014e-20	0.565344	0.314	0.199	7.44108e-16	1
Adam8	6.09657e-20	0.655571	0.412	0.272	9.63137e-16	1
Ctsd	6.2413e-20	0.384992	0.952	0.623	9.86e-16	1
Osgin1	1.61139e-19	0.441967	0.212	0.102	2.54568e-15	1
Mefv	1.79923e-19	0.484128	0.246	0.138	2.84243e-15	1
Nfkbiz	2.6252e-19	0.636816	0.452	0.334	4.1473e-15	1
Tax1bp1	2.91521e-19	0.481576	0.828	0.618	4.60545e-15	1
Pglyrp1	4.59308e-19	0.548829	0.251	0.122	7.25615e-15	1
D8Ertd738e	2.68796e-18	0.408219	0.969	0.728	4.24644e-14	1
Iqgap1	6.90886e-18	0.41349	0.98	0.77	1.09146e-13	1
Spp1	4.2591e-17	0.279834	0.986	0.621	6.72853e-13	1
Ccnl1	8.42997e-17	0.529171	0.729	0.603	1.33177e-12	1
Ppp1r15a	3.51531e-16	0.471041	0.808	0.604	5.55349e-12	1
Gabarap	1.41149e-15	0.427291	1	0.879	2.22988e-11	1
Arpc5	9.69463e-15	0.362521	0.898	0.676	1.53156e-10	1
Bcl2a1b	5.02093e-12	0.328994	0.946	0.589	7.93207e-08	1
Rap1b	2.82158e-11	0.26288	0.955	0.728	4.45753e-07	1
Tmbim6	3.2722e-11	0.333326	0.825	0.673	5.16942e-07	1
Klf6	5.9915e-11	0.304199	0.997	0.801	9.46537e-07	1
Cxcl3	3.43555e-09	0.409294	0.257	0.14	5.42748e-05	1
Alox5ap	8.27463e-09	0.282396	0.726	0.523	0.000130723	1
Cstb	1.0481e-08	0.33337	1	0.791	0.000165579	1
Mrpl33	0.0022757	0.379766	0.424	0.532	1	1

## Sheet: Cluster2
Gene	p_val	avg_log2FC	pct.1	pct.2	p_val_adj	cluster
H2-Aa	1.48824e-166	2.09917	1	0.558	2.35112e-162	2
H2-Ab1	2.58227e-163	2.11198	1	0.609	4.07947e-159	2
Cd74	8.17054e-160	2.03715	1	0.75	1.29078e-155	2
H2-Eb1	1.7187e-150	2.00798	0.997	0.536	2.71521e-146	2
H2-DMb1	6.20432e-109	1.32509	0.885	0.229	9.80158e-105	2
H2-DMa	5.78112e-106	1.28012	0.918	0.323	9.13301e-102	2
Ctss	5.40278e-88	1.11526	0.993	0.843	8.53531e-84	2
Tgfbi	3.88362e-76	1.17085	0.931	0.603	6.13534e-72	2
Ms4a6c	4.55137e-68	1.00454	0.872	0.356	7.19026e-64	2
Cxcl16	2.73658e-63	0.968707	0.891	0.533	4.32325e-59	2
Fcgr2b	2.01975e-59	0.916911	0.822	0.358	3.19081e-55	2
Csf1r	1.34772e-57	0.813391	0.766	0.314	2.12913e-53	2
Tlr2	5.77814e-55	0.852006	0.714	0.243	9.12831e-51	2
Cd86	6.16427e-53	0.740579	0.697	0.233	9.73832e-49	2
Aif1	4.80114e-51	0.935666	0.855	0.469	7.58484e-47	2
Plbd1	7.74169e-48	0.755144	0.737	0.256	1.22303e-43	2
Ctsc	5.20473e-43	0.769366	0.908	0.599	8.22244e-39	2
Ccr2	2.35215e-42	0.766647	0.622	0.203	3.71593e-38	2
Cybb	8.18862e-42	0.726632	0.72	0.259	1.29364e-37	2
Unc93b1	1.22233e-40	0.639577	0.681	0.246	1.93103e-36	2
Ucp2	1.1763e-39	0.656404	0.914	0.723	1.85832e-35	2
Ctsh	2.18945e-38	0.653391	0.895	0.563	3.45889e-34	2
Ifi30	2.01688e-37	0.703687	0.924	0.695	3.18627e-33	2
Clec7a	4.10287e-37	0.904279	0.799	0.42	6.48172e-33	2
Cd300c2	4.24548e-36	0.66115	0.78	0.387	6.70701e-32	2
Sdc4	4.91293e-35	0.687892	0.74	0.375	7.76144e-31	2
Ms4a6d	4.03056e-33	0.661609	0.734	0.354	6.36747e-29	2
Cdkn1a	6.00338e-33	0.749025	0.868	0.603	9.48414e-29	2
Plaur	7.26428e-33	0.652133	0.747	0.34	1.14761e-28	2
Mafb	7.81987e-32	0.763553	0.737	0.361	1.23538e-27	2
Etv3	1.55013e-31	0.608688	0.582	0.234	2.44889e-27	2
Ctsz	1.97111e-31	0.50776	0.977	0.807	3.11396e-27	2
Atox1	2.46458e-31	0.568206	0.974	0.868	3.89355e-27	2
Pld4	2.8438e-31	0.539914	0.622	0.218	4.49264e-27	2
Ms4a4c	2.93562e-31	0.822369	0.516	0.175	4.6377e-27	2
Apoe	3.7257e-31	0.96517	0.862	0.734	5.88587e-27	2
Cfp	5.54365e-31	0.640165	0.681	0.298	8.75786e-27	2
Psap	1.82767e-30	0.590338	0.97	0.805	2.88735e-26	2
Fcgr1	5.07836e-30	0.619933	0.622	0.246	8.0228e-26	2
Ifitm3	9.11022e-30	0.717321	0.941	0.68	1.43923e-25	2
Zfp703	1.68548e-28	0.521693	0.507	0.194	2.66272e-24	2
Ly86	3.38067e-28	0.538057	0.602	0.226	5.34078e-24	2
Clec4n	5.19476e-27	0.621054	0.724	0.333	8.20668e-23	2
Slc15a3	6.24412e-27	0.515831	0.76	0.368	9.86446e-23	2
Rab7b	6.84848e-27	0.465998	0.47	0.174	1.08192e-22	2
Lyn	1.12832e-26	0.527581	0.701	0.351	1.78253e-22	2
Cd14	1.59012e-26	0.73143	0.852	0.518	2.51207e-22	2
Cd83	2.43208e-26	0.565011	0.569	0.233	3.84221e-22	2
Dab2	4.93911e-26	0.572748	0.688	0.319	7.80281e-22	2
Fcgr3	1.11534e-25	0.533869	0.773	0.398	1.76202e-21	2
Ifi27l2a	3.15059e-25	0.668819	0.868	0.607	4.9773e-21	2
Eif4e	4.2592e-25	0.526574	0.599	0.305	6.72869e-21	2
Ncf4	6.37312e-25	0.477594	0.632	0.314	1.00683e-20	2
Gm2a	1.10873e-24	0.515991	0.74	0.401	1.75157e-20	2
Clec4a3	3.04241e-24	0.467169	0.487	0.18	4.80639e-20	2
Lgmn	4.92882e-24	0.558571	0.836	0.583	7.78655e-20	2
Ywhah	2.24539e-23	0.510729	0.707	0.426	3.54727e-19	2
Napsa	1.0703e-22	0.412212	0.645	0.246	1.69087e-18	2
Picalm	1.41575e-22	0.496326	0.75	0.443	2.2366e-18	2
Naaa	1.80339e-22	0.379724	0.316	0.096	2.84899e-18	2
Csf2ra	2.23458e-22	0.473323	0.582	0.284	3.53018e-18	2
Ms4a6b	3.75626e-22	0.516485	0.628	0.318	5.93414e-18	2
Ifi204	3.86809e-22	0.507952	0.523	0.209	6.1108e-18	2
Gdi2	4.4585e-22	0.486286	0.829	0.624	7.04354e-18	2
Clic4	5.05675e-22	0.458502	0.618	0.305	7.98865e-18	2
Syngr2	7.75312e-22	0.463998	0.628	0.293	1.22484e-17	2
Slfn2	1.14686e-21	0.546835	0.878	0.704	1.81181e-17	2
Txnrd1	2.65693e-21	0.521479	0.697	0.419	4.19741e-17	2
Got1	4.22581e-21	0.444117	0.605	0.28	6.67593e-17	2
Nfe2l2	4.57203e-21	0.497575	0.688	0.391	7.22289e-17	2
Il1rn	6.55251e-21	0.549668	0.615	0.276	1.03517e-16	2
Cyfip1	1.89601e-20	0.439073	0.533	0.272	2.99531e-16	2
Malt1	3.21267e-20	0.566219	0.714	0.402	5.07538e-16	2
Rel	2.9369e-19	0.465654	0.76	0.482	4.63971e-15	2
Il1b	3.42467e-19	0.560835	0.852	0.505	5.41029e-15	2
Sgk1	6.82644e-19	0.543288	0.582	0.326	1.07844e-14	2
Epb41l2	9.17369e-19	0.390801	0.513	0.249	1.44926e-14	2
Mpeg1	1.17874e-18	0.435878	0.655	0.333	1.86218e-14	2
Ifi207	1.64223e-18	0.448515	0.612	0.295	2.5944e-14	2
Tnip3	2.67554e-18	0.447146	0.398	0.151	4.22682e-14	2
Evi2a	3.24653e-18	0.356754	0.461	0.206	5.12887e-14	2
Rab20	4.03404e-18	0.378806	0.559	0.246	6.37298e-14	2
Spint1	4.70683e-18	0.288868	0.289	0.089	7.43585e-14	2
Atp1a1	6.08896e-18	0.386598	0.556	0.305	9.61934e-14	2
Tent5c	6.40093e-18	0.376927	0.454	0.2	1.01122e-13	2
Hck	1.02079e-17	0.320587	0.461	0.182	1.61264e-13	2
Ptms	1.40635e-17	0.421396	0.753	0.539	2.22175e-13	2
Scimp	1.94393e-17	0.298008	0.339	0.121	3.07102e-13	2
Slc29a3	2.35262e-17	0.282478	0.306	0.112	3.71667e-13	2
Gpr65	2.45955e-17	0.409585	0.375	0.172	3.8856e-13	2
Tmem189	4.02446e-17	0.383854	0.493	0.238	6.35784e-13	2
Ass1	6.3994e-17	0.421502	0.434	0.186	1.01098e-12	2
Arl4c	7.01651e-17	0.418506	0.737	0.465	1.10847e-12	2
Pid1	7.10154e-17	0.355949	0.447	0.21	1.1219e-12	2
Map4k4	7.21178e-17	0.447848	0.576	0.314	1.13932e-12	2
AA467197	9.3664e-17	0.627627	0.385	0.165	1.4797e-12	2
Smim3	1.10074e-16	0.369908	0.562	0.273	1.73895e-12	2
Osgin2	2.95491e-16	0.313061	0.326	0.122	4.66817e-12	2
Pirb	3.68336e-16	0.346727	0.474	0.221	5.81897e-12	2
Msr1	4.10383e-16	0.340341	0.487	0.191	6.48323e-12	2
Pla2g7	4.2983e-16	0.410309	0.543	0.274	6.79046e-12	2
Grn	4.71193e-16	0.403938	0.753	0.482	7.44391e-12	2
Efhd2	5.39941e-16	0.392802	0.822	0.63	8.52999e-12	2
Specc1l	6.00365e-16	0.291141	0.312	0.126	9.48457e-12	2
Lst1	7.88414e-16	0.413239	0.701	0.408	1.24554e-11	2
Trim25	8.15386e-16	0.335707	0.451	0.204	1.28815e-11	2
Alox5ap	9.62566e-16	0.340179	0.822	0.515	1.52066e-11	2
Tkt	1.92243e-15	0.328215	0.661	0.395	3.03706e-11	2
Bcl2a1a	2.30516e-15	0.346578	0.411	0.161	3.64169e-11	2
Axl	3.04389e-15	0.326682	0.339	0.137	4.80874e-11	2
Mmp14	3.88641e-15	0.333784	0.503	0.234	6.13975e-11	2
Ltb4r1	4.5712e-15	0.334467	0.345	0.12	7.22158e-11	2
Vegfa	4.73213e-15	0.455436	0.464	0.226	7.47582e-11	2
Nufip1	5.67698e-15	0.326692	0.319	0.14	8.96849e-11	2
Eps8	6.00929e-15	0.32616	0.316	0.13	9.49348e-11	2
BC005537	7.43427e-15	0.356292	0.589	0.321	1.17447e-10	2
Basp1	8.18794e-15	0.419387	0.839	0.677	1.29353e-10	2
Bach1	1.02087e-14	0.338947	0.47	0.234	1.61276e-10	2
Cd302	1.07552e-14	0.268765	0.336	0.13	1.69911e-10	2
Cxcl9	1.54447e-14	0.92939	0.243	0.067	2.43996e-10	2
Gngt2	1.63369e-14	0.36567	0.638	0.356	2.58091e-10	2
Cstb	1.83662e-14	0.35451	0.938	0.804	2.90149e-10	2
Mcub	1.88801e-14	0.304854	0.414	0.201	2.98268e-10	2
Man2b1	2.13884e-14	0.342962	0.523	0.274	3.37894e-10	2
Olfm1	2.20364e-14	0.297836	0.316	0.136	3.48131e-10	2
Samhd1	2.33765e-14	0.409777	0.648	0.366	3.69301e-10	2
C3	3.07118e-14	0.309607	0.322	0.115	4.85185e-10	2
Lamp1	3.33743e-14	0.336408	0.826	0.642	5.27247e-10	2
Top1	3.44173e-14	0.371096	0.77	0.593	5.43725e-10	2
Grasp	4.42253e-14	0.315395	0.299	0.096	6.98671e-10	2
Trps1	5.36847e-14	0.329512	0.401	0.186	8.4811e-10	2
Tob2	6.01945e-14	0.306592	0.378	0.171	9.50952e-10	2
Dot1l	6.11969e-14	0.276811	0.322	0.139	9.66788e-10	2
Lpcat2	7.26388e-14	0.297608	0.395	0.173	1.14755e-09	2
Tubb6	7.56084e-14	0.327866	0.477	0.252	1.19446e-09	2
Rasgef1b	8.54944e-14	0.337825	0.391	0.186	1.35064e-09	2
Irf5	1.14187e-13	0.262666	0.378	0.158	1.80393e-09	2
Sirpb1c	1.65998e-13	0.273765	0.306	0.123	2.62243e-09	2
Mir22hg	1.74471e-13	0.330442	0.559	0.288	2.7563e-09	2
Pnp	1.91959e-13	0.413282	0.553	0.342	3.03257e-09	2
BC028528	2.23644e-13	0.261203	0.329	0.141	3.53313e-09	2
Dleu2	2.77698e-13	0.324099	0.395	0.185	4.38708e-09	2
Clec5a	3.30421e-13	0.290609	0.316	0.13	5.21999e-09	2
Fem1c	4.08189e-13	0.344164	0.516	0.286	6.44857e-09	2
Rapgef2	4.27529e-13	0.280561	0.312	0.133	6.75411e-09	2
Pcbp1	6.31505e-13	0.307678	0.622	0.392	9.97651e-09	2
Ubl3	6.8944e-13	0.300546	0.543	0.296	1.08918e-08	2
Erp29	7.24683e-13	0.316318	0.789	0.604	1.14485e-08	2
Rnf130	7.32768e-13	0.301785	0.5	0.275	1.15763e-08	2
Nrros	7.64965e-13	0.250344	0.309	0.13	1.20849e-08	2
Sirpa	8.69609e-13	0.304588	0.546	0.276	1.37381e-08	2
Klf4	8.92259e-13	0.443372	0.526	0.319	1.40959e-08	2
Plekho1	1.03298e-12	0.29351	0.418	0.214	1.6319e-08	2
Plekho2	1.16364e-12	0.307283	0.461	0.239	1.83833e-08	2
Irf7	1.28193e-12	0.46675	0.362	0.169	2.02519e-08	2
Clec4a1	1.31678e-12	0.316871	0.401	0.191	2.08024e-08	2
Lipa	1.32668e-12	0.296144	0.401	0.186	2.0959e-08	2
Psmb10	1.55028e-12	0.348691	0.562	0.348	2.44913e-08	2
Tm6sf1	2.83404e-12	0.275517	0.418	0.207	4.47722e-08	2
Fcgr4	4.25329e-12	0.327965	0.375	0.151	6.71935e-08	2
Srsf9	4.50935e-12	0.263033	0.444	0.243	7.12386e-08	2
Ly6a	6.06078e-12	0.439227	0.457	0.218	9.57482e-08	2
Selenop	6.54915e-12	0.355462	0.447	0.211	1.03464e-07	2
Gpr132	6.7151e-12	0.2774	0.438	0.213	1.06085e-07	2
Ifrd1	7.15995e-12	0.311031	0.928	0.822	1.13113e-07	2
Jarid2	7.50275e-12	0.274751	0.382	0.184	1.18528e-07	2
Ppig	8.79402e-12	0.303278	0.539	0.321	1.38928e-07	2
Pltp	9.13055e-12	0.344211	0.312	0.134	1.44244e-07	2
Gm34084	9.56453e-12	0.258439	0.289	0.109	1.511e-07	2
Ifnar2	1.04007e-11	0.28118	0.411	0.23	1.6431e-07	2
Csf2rb	1.05965e-11	0.319763	0.582	0.306	1.67403e-07	2
Marcks	1.32774e-11	0.351797	0.632	0.367	2.09756e-07	2
Ncf2	1.35836e-11	0.260666	0.582	0.303	2.14593e-07	2
Lair1	1.51567e-11	0.266195	0.276	0.122	2.39446e-07	2
Gusb	1.59554e-11	0.261456	0.398	0.211	2.52063e-07	2
Nr4a2	1.80852e-11	0.308969	0.461	0.211	2.8571e-07	2
Lpin2	2.18753e-11	0.260775	0.382	0.171	3.45586e-07	2
M6pr	2.29325e-11	0.28529	0.582	0.358	3.62287e-07	2
Pde4b	2.44343e-11	0.283757	0.533	0.28	3.86013e-07	2
Trem2	2.44517e-11	0.341186	0.592	0.325	3.86288e-07	2
Eif5	2.46403e-11	0.324072	0.849	0.728	3.89268e-07	2
Eva1b	2.80811e-11	0.286601	0.408	0.218	4.43625e-07	2
Sap30	2.85232e-11	0.264416	0.365	0.17	4.50609e-07	2
Rgs10	3.39632e-11	0.302402	0.651	0.407	5.3655e-07	2
Ccr5	3.47924e-11	0.287064	0.431	0.214	5.49651e-07	2
Nfkbib	3.68961e-11	0.254258	0.414	0.21	5.82885e-07	2
Runx3	4.08079e-11	0.287411	0.5	0.264	6.44683e-07	2
Sdcbp	4.39563e-11	0.322106	0.799	0.647	6.94422e-07	2
Anxa5	4.47501e-11	0.334721	0.868	0.759	7.06961e-07	2
Abca1	5.65238e-11	0.295106	0.398	0.19	8.92963e-07	2
Ell2	6.0139e-11	0.281287	0.414	0.214	9.50075e-07	2
Gsn	6.51951e-11	0.273493	0.648	0.392	1.02995e-06	2
Phlda1	6.77947e-11	0.402433	0.474	0.273	1.07102e-06	2
Pitpna	8.18165e-11	0.308285	0.727	0.55	1.29254e-06	2
Oasl1	8.52382e-11	0.311668	0.207	0.074	1.34659e-06	2
Trf	9.7484e-11	0.275149	0.342	0.157	1.54005e-06	2
Cflar	9.9008e-11	0.315068	0.477	0.267	1.56413e-06	2
Nceh1	1.07692e-10	0.25586	0.312	0.16	1.70131e-06	2
Nlrp3	1.1911e-10	0.279837	0.668	0.374	1.88169e-06	2
Hcls1	1.25071e-10	0.281537	0.566	0.344	1.97588e-06	2
Fn1	1.36065e-10	0.532547	0.316	0.128	2.14956e-06	2
Cytip	1.47289e-10	0.390298	0.701	0.537	2.32687e-06	2
Slc6a6	1.50814e-10	0.263925	0.477	0.265	2.38255e-06	2
Itgam	2.13117e-10	0.274713	0.477	0.249	3.36682e-06	2
Mrc1	2.47235e-10	0.3356	0.378	0.177	3.90582e-06	2
App	2.59993e-10	0.25763	0.566	0.322	4.10737e-06	2
Mfsd1	3.30459e-10	0.255566	0.349	0.187	5.22059e-06	2
Ehd1	4.38451e-10	0.287302	0.628	0.413	6.92665e-06	2
Uck2	4.94498e-10	0.250658	0.336	0.17	7.81208e-06	2
Ccl9	6.38945e-10	0.329702	0.546	0.283	1.00941e-05	2
Mdm2	7.38223e-10	0.266944	0.5	0.287	1.16624e-05	2
Ly6e	8.11084e-10	0.332936	0.839	0.725	1.28135e-05	2
Bcl2a1b	8.2259e-10	0.391331	0.747	0.624	1.29953e-05	2
Mafg	9.1118e-10	0.258852	0.418	0.238	1.43948e-05	2
Hexb	1.03273e-09	0.279697	0.431	0.241	1.63151e-05	2
Zfp36	1.20212e-09	0.332267	0.717	0.52	1.89911e-05	2
Clec4a2	2.27299e-09	0.292667	0.5	0.288	3.59087e-05	2
Mdfic	2.7695e-09	0.250922	0.303	0.167	4.37525e-05	2
Fam49b	2.84144e-09	0.258474	0.664	0.47	4.48891e-05	2
Maff	3.38262e-09	0.270423	0.401	0.221	5.34386e-05	2
Fermt3	3.79994e-09	0.255891	0.48	0.299	6.00314e-05	2
Atp1b3	3.99172e-09	0.252332	0.569	0.364	6.30611e-05	2
Slfn5	4.89306e-09	0.275499	0.28	0.12	7.73006e-05	2
Runx1	6.84232e-09	0.277068	0.543	0.342	0.000108095	2
Zeb2	8.05224e-09	0.284361	0.747	0.548	0.000127209	2
Marcksl1	8.99219e-09	0.296972	0.434	0.224	0.000142059	2
Tmem176b	1.22076e-08	0.330793	0.368	0.181	0.000192856	2
Pdia6	1.23633e-08	0.250488	0.559	0.358	0.000195315	2
Tnf	1.66234e-08	0.301964	0.411	0.222	0.000262617	2
Zfand5	2.0048e-08	0.286073	0.688	0.517	0.000316718	2
Zbp1	7.8428e-08	0.258939	0.339	0.174	0.00123901	2
Lrrfip1	8.6061e-08	0.252319	0.579	0.389	0.00135959	2
H2-T23	4.55609e-07	0.252364	0.668	0.493	0.0071977	2
Ptgs2	1.46832e-06	0.285054	0.362	0.19	0.0231966	2
Bst2	2.36696e-06	0.304261	0.592	0.437	0.0373932	2
Atf3	3.62885e-06	0.257092	0.664	0.502	0.0573286	2
Tmem176a	3.83394e-06	0.291141	0.299	0.171	0.0605686	2
Fos	4.22256e-06	0.323974	0.694	0.585	0.066708	2
Cxcl10	1.91706e-05	0.315472	0.263	0.134	0.302858	2

## Sheet: Cluster3
Gene	p_val	avg_log2FC	pct.1	pct.2	p_val_adj	cluster
Cd3g	3.46457e-100	1.58169	0.653	0.079	5.47332e-96	3
Cd3d	7.48451e-95	1.54468	0.646	0.077	1.1824e-90	3
Trbc2	1.9857e-85	1.59042	0.653	0.113	3.13701e-81	3
Ms4a4b	2.62747e-64	1.21089	0.602	0.132	4.15088e-60	3
Cd3e	1.27109e-56	0.738967	0.432	0.052	2.00806e-52	3
Trac	1.80584e-55	0.879293	0.469	0.072	2.85287e-51	3
Smad7	5.67246e-51	1.11971	0.663	0.333	8.96136e-47	3
Gramd3	6.05266e-50	0.730852	0.384	0.061	9.562e-46	3
Cd8b1	6.58557e-50	0.673052	0.255	0.01	1.04039e-45	3
H2-Q7	1.62036e-48	0.956692	0.85	0.476	2.55985e-44	3
Tmsb10	3.22016e-47	0.942142	0.993	0.821	5.0872e-43	3
Cxcr6	1.49341e-45	0.617619	0.272	0.021	2.3593e-41	3
Nkg7	2.97959e-44	1.23547	0.537	0.144	4.70716e-40	3
Cd8a	1.12315e-42	0.610832	0.214	0.009	1.77435e-38	3
Hcst	6.90178e-39	0.826698	0.605	0.284	1.09034e-34	3
Vps37b	1.12697e-37	0.852581	0.782	0.402	1.78039e-33	3
Cd69	4.5266e-37	0.864122	0.544	0.202	7.15112e-33	3
Gm8369	5.36832e-36	0.437715	0.255	0.023	8.48087e-32	3
Vgll4	6.65428e-36	0.699116	0.517	0.181	1.05124e-31	3
Ccl5	1.66134e-35	1.73658	0.5	0.173	2.62459e-31	3
Sh2d2a	9.02745e-35	0.719114	0.422	0.108	1.42616e-30	3
Dusp2	1.74881e-32	0.904306	0.595	0.284	2.76276e-28	3
Ets1	2.30108e-31	0.659367	0.507	0.166	3.63525e-27	3
Cd28	1.41253e-30	0.577127	0.381	0.088	2.23151e-26	3
Lck	2.31743e-30	0.484583	0.306	0.063	3.66107e-26	3
Ly6c2	7.10532e-30	0.93583	0.398	0.115	1.1225e-25	3
Trbc1	5.43209e-29	1.11836	0.361	0.117	8.58162e-25	3
Lat	1.08175e-28	0.468263	0.289	0.054	1.70895e-24	3
Gimap3	2.5648e-27	0.438744	0.296	0.061	4.05187e-23	3
Thy1	2.68687e-26	0.553264	0.354	0.088	4.24472e-22	3
Itk	1.53639e-25	0.474202	0.327	0.081	2.42719e-21	3
Ptprcap	2.57535e-25	0.562772	0.473	0.14	4.06854e-21	3
Ptpn22	2.79254e-25	0.50824	0.408	0.162	4.41165e-21	3
Satb1	3.06879e-25	0.552566	0.354	0.105	4.84808e-21	3
Cd2	4.21888e-25	0.596832	0.473	0.129	6.66499e-21	3
Ifngr1	3.00368e-24	0.683134	0.656	0.399	4.74521e-20	3
Il2rb	1.16592e-23	0.579023	0.493	0.143	1.84191e-19	3
Ifng	1.3808e-23	0.582415	0.262	0.05	2.18139e-19	3
Rora	1.52569e-23	0.582469	0.35	0.115	2.41029e-19	3
Skap1	7.2011e-22	0.423156	0.35	0.1	1.13763e-17	3
Icos	1.2222e-21	0.499752	0.347	0.08	1.93083e-17	3
2022-09-01	1.7594e-21	0.48872	0.422	0.139	2.7795e-17	3
Ablim1	6.31203e-21	0.34156	0.262	0.063	9.97175e-17	3
Klrc1	7.49147e-21	0.38137	0.259	0.055	1.1835e-16	3
Rgs16	9.54068e-21	0.651464	0.299	0.104	1.50724e-16	3
Rac2	1.55418e-20	0.567881	0.707	0.475	2.45529e-16	3
Sub1	2.13854e-20	0.564515	0.908	0.786	3.37846e-16	3
Gimap4	2.14246e-19	0.416059	0.293	0.079	3.38467e-15	3
Ltb	2.34718e-19	0.572049	0.367	0.129	3.70808e-15	3
Stk17b	3.2368e-19	0.54103	0.592	0.376	5.1135e-15	3
Ptpn18	4.3789e-19	0.514375	0.861	0.747	6.91779e-15	3
Kdm2b	7.67331e-19	0.400682	0.303	0.11	1.21223e-14	3
Rpl22l1	1.29733e-18	0.460301	0.918	0.809	2.04953e-14	3
Gimap6	1.89446e-18	0.466407	0.333	0.113	2.99287e-14	3
Ndfip1	5.21463e-18	0.499541	0.684	0.465	8.23807e-14	3
Gas5	9.56933e-18	0.461478	0.871	0.763	1.51176e-13	3
Saraf	1.34734e-17	0.464295	0.48	0.298	2.12853e-13	3
Tnfaip3	1.54144e-17	0.575318	0.684	0.463	2.43517e-13	3
Mbnl1	1.96893e-17	0.51084	0.571	0.397	3.11052e-13	3
Gimap1	4.05355e-17	0.374114	0.276	0.089	6.4038e-13	3
Gm19585	4.12848e-17	0.365827	0.282	0.083	6.52218e-13	3
Pdcd4	4.26494e-17	0.401955	0.337	0.138	6.73776e-13	3
Ctsw	1.03196e-16	0.465592	0.412	0.112	1.63029e-12	3
4930523C07Rik	1.0585e-16	0.427461	0.371	0.166	1.67222e-12	3
Ssh2	2.3864e-16	0.426622	0.34	0.16	3.77003e-12	3
Tnfrsf18	9.42724e-16	0.419769	0.418	0.139	1.48932e-11	3
Emb	1.27961e-15	0.585884	0.68	0.486	2.02152e-11	3
Cblb	3.15666e-15	0.321578	0.272	0.108	4.9869e-11	3
Il21r	6.99781e-15	0.374334	0.299	0.14	1.10551e-10	3
Odc1	1.04962e-14	0.648053	0.718	0.571	1.65819e-10	3
Shisa5	2.14364e-14	0.430869	0.633	0.447	3.38653e-10	3
Zfp36l2	1.99085e-13	0.430769	0.656	0.438	3.14514e-09	3
Eif3e	2.51173e-13	0.422063	0.585	0.449	3.96803e-09	3
Gm37033	2.75443e-13	0.298852	0.248	0.092	4.35145e-09	3
Klrd1	3.41969e-13	0.512525	0.395	0.161	5.40243e-09	3
Snrpg	6.62004e-13	0.375254	0.67	0.499	1.04583e-08	3
Tut4	1.26001e-12	0.37617	0.337	0.18	1.99057e-08	3
AW112010	1.6575e-12	0.381397	0.803	0.582	2.61852e-08	3
CT010467.1	4.1128e-12	0.412092	0.847	0.722	6.49741e-08	3
Akap13	5.62111e-12	0.39249	0.653	0.474	8.88022e-08	3
Elf1	9.82389e-12	0.370133	0.367	0.237	1.55198e-07	3
Stat4	2.09021e-11	0.290006	0.262	0.105	3.30211e-07	3
D16Ertd472e	2.19133e-11	0.36239	0.316	0.159	3.46186e-07	3
Itpkb	2.87115e-11	0.37865	0.32	0.183	4.53584e-07	3
Eef1g	2.97397e-11	0.35426	0.806	0.706	4.69828e-07	3
Ikzf2	3.61166e-10	0.350727	0.255	0.097	5.7057e-06	3
Ccnd2	5.14179e-10	0.325777	0.296	0.161	8.123e-06	3
Neurl3	6.65108e-10	0.420231	0.537	0.386	1.05074e-05	3
Gimap5	2.49467e-09	0.25242	0.248	0.092	3.94108e-05	3
Klrk1	2.56477e-09	0.327333	0.333	0.161	4.05182e-05	3
Limd2	3.59056e-09	0.32905	0.384	0.258	5.67237e-05	3
P2ry10	3.97788e-09	0.26994	0.303	0.142	6.28426e-05	3
Cd7	7.29194e-09	0.297469	0.207	0.073	0.000115198	3
Prkar1a	2.54597e-08	0.313576	0.592	0.477	0.000402212	3
Aes	2.95003e-08	0.312529	0.605	0.492	0.000466046	3
Cd82	4.08555e-08	0.286633	0.303	0.197	0.000645435	3
Hmgb2	5.20428e-08	0.293657	0.707	0.575	0.000822172	3
Tra2b	7.82951e-08	0.298566	0.599	0.471	0.00123691	3
Serpinb6b	7.90118e-08	0.277825	0.255	0.102	0.00124823	3
Ier2	9.41357e-08	0.303745	0.459	0.323	0.00148716	3
Jak1	1.12121e-07	0.323206	0.503	0.399	0.00177128	3
Zc3hav1	1.18912e-07	0.273385	0.344	0.231	0.00187856	3
Dnaja1	2.26638e-07	0.32075	0.551	0.444	0.00358043	3
Prdx6	2.36614e-07	0.270409	0.755	0.627	0.00373802	3
Slc38a2	6.42328e-07	0.284927	0.585	0.459	0.0101475	3
Orai1	1.41771e-06	0.250568	0.327	0.227	0.022397	3
Bhlhe40	1.69043e-06	0.275927	0.622	0.478	0.0267054	3
Xcl1	3.03929e-06	0.426299	0.279	0.113	0.0480147	3
Klf2	1.19609e-05	0.409173	0.367	0.255	0.188959	3
Ms4a6b	2.92219e-05	0.260627	0.449	0.342	0.461648	3
Rgs2	7.56327e-05	0.283059	0.677	0.565	1	3

## Sheet: Cluster4
Gene	p_val	avg_log2FC	pct.1	pct.2	p_val_adj	cluster
Xcl1	6.19676e-208	3.05508	0.928	0.047	9.78964e-204	4
Ctsw	6.00737e-176	1.98759	0.867	0.07	9.49044e-172	4
Txk	6.35824e-166	1.5651	0.763	0.046	1.00448e-161	4
Il2rb	1.90699e-164	1.75875	0.896	0.107	3.01266e-160	4
Nkg7	9.85973e-148	2.0307	0.928	0.11	1.55764e-143	4
Car2	1.50106e-140	1.36576	0.703	0.033	2.37137e-136	4
AW112010	3.63901e-136	1.93249	0.988	0.567	5.74891e-132	4
Tmsb10	1.36721e-127	1.65652	1	0.824	2.15992e-123	4
Irf8	1.40407e-122	1.67723	0.839	0.25	2.21815e-118	4
Dusp2	3.24239e-114	1.73739	0.888	0.259	5.12233e-110	4
Ctla2a	1.2319e-109	1.54936	0.944	0.175	1.94615e-105	4
Ifngr1	3.9445e-102	1.43357	0.896	0.378	6.23153e-98	4
Klrk1	8.34136e-99	1.23837	0.703	0.125	1.31777e-94	4
Klrd1	2.61626e-98	1.48194	0.791	0.124	4.13316e-94	4
Gzma	2.4226e-97	2.98527	0.454	0.015	3.82722e-93	4
Emb	3.81004e-97	1.6649	0.827	0.474	6.0191e-93	4
Klre1	4.83748e-97	0.976863	0.538	0.034	7.64225e-93	4
Vps37b	1.44134e-94	1.40864	0.928	0.394	2.27703e-90	4
Ms4a4b	6.40264e-92	1.42936	0.783	0.121	1.01149e-87	4
Gzmc	5.09859e-84	4.03898	0.418	0.015	8.05475e-80	4
Gem	8.87157e-80	1.11932	0.59	0.08	1.40153e-75	4
Sh2d2a	7.35857e-77	1.03055	0.679	0.086	1.16251e-72	4
Ncr1	2.01511e-76	0.6214	0.337	0.007	3.18347e-72	4
Nrarp	8.1526e-75	0.822484	0.373	0.013	1.28795e-70	4
Serpinb6b	1.29908e-74	1.07316	0.61	0.067	2.05229e-70	4
Ugcg	8.26071e-73	0.987069	0.675	0.171	1.30503e-68	4
2022-09-01	1.24307e-72	0.989869	0.671	0.118	1.9638e-68	4
Nrgn	2.77813e-72	1.02444	0.438	0.024	4.38889e-68	4
Klrb1c	5.86072e-72	0.643653	0.321	0.006	9.25877e-68	4
Junb	4.33535e-69	1.18439	0.98	0.868	6.84899e-65	4
Prf1	9.02123e-66	0.708429	0.361	0.02	1.42517e-61	4
Trbc1	3.66652e-64	1.07141	0.711	0.084	5.79237e-60	4
Skap1	1.12764e-60	0.780723	0.562	0.082	1.78145e-56	4
Klrb1b	1.1491e-59	0.790213	0.502	0.079	1.81534e-55	4
Ptpn22	1.4406e-58	0.789155	0.614	0.144	2.27587e-54	4
Gimap5	3.51791e-58	0.828546	0.522	0.066	5.55759e-54	4
Vgll4	1.01545e-57	0.908487	0.679	0.171	1.6042e-53	4
Hcst	1.42081e-57	0.966226	0.771	0.273	2.24459e-53	4
Klra8	5.79476e-57	0.80179	0.225	0.002	9.15456e-53	4
Ptprcap	1.38058e-56	0.938197	0.659	0.126	2.18104e-52	4
Sytl3	1.54277e-56	0.820759	0.574	0.088	2.43726e-52	4
Smad7	1.85615e-56	1.02666	0.815	0.324	2.93235e-52	4
Serpinb9	4.4851e-56	0.862417	0.482	0.074	7.08557e-52	4
Gimap6	2.21136e-55	0.860784	0.566	0.093	3.49351e-51	4
Neurl3	1.46767e-54	0.99472	0.799	0.362	2.31862e-50	4
Zfp36l2	3.56715e-54	1.06958	0.799	0.427	5.63538e-50	4
Runx3	1.55735e-51	0.886846	0.663	0.253	2.4603e-47	4
Cd7	7.87124e-51	0.823562	0.426	0.052	1.2435e-46	4
Tiprl	4.86328e-50	0.74199	0.538	0.149	7.68302e-46	4
Prdx6	2.57271e-48	0.905314	0.867	0.617	4.06437e-44	4
Eomes	3.7453e-48	0.506653	0.245	0.011	5.91682e-44	4
H2-Q7	8.58266e-47	1.00831	0.831	0.485	1.35589e-42	4
Bcl2	1.72874e-44	0.558185	0.349	0.042	2.73106e-40	4
Sult2b1	2.68921e-44	0.541378	0.293	0.026	4.24841e-40	4
Shisa5	1.09146e-43	0.826437	0.771	0.436	1.72429e-39	4
Spry2	5.51515e-43	0.491753	0.305	0.028	8.71283e-39	4
Klrc1	8.87473e-43	0.624745	0.369	0.047	1.40203e-38	4
Gm19585	1.01358e-41	0.675768	0.426	0.072	1.60125e-37	4
Stat4	1.19954e-40	0.609164	0.442	0.088	1.89503e-36	4
Gas5	1.78655e-40	0.732298	0.912	0.761	2.82239e-36	4
Klra7	1.98358e-40	0.598814	0.229	0.011	3.13367e-36	4
Ets1	3.1511e-40	0.786792	0.598	0.162	4.97811e-36	4
Selplg	3.40471e-40	0.748624	0.755	0.369	5.37876e-36	4
Mbnl1	2.84977e-39	0.773774	0.735	0.382	4.50206e-35	4
Styk1	9.87677e-39	0.352927	0.205	0.007	1.56033e-34	4
Cd160	1.06319e-38	0.446764	0.297	0.025	1.67962e-34	4
Klra4	1.21913e-38	0.854131	0.241	0.031	1.92598e-34	4
Klrc2	1.26832e-38	0.480218	0.293	0.027	2.0037e-34	4
Stat3	2.20249e-38	0.772035	0.651	0.299	3.47949e-34	4
Gimap4	1.96321e-37	0.645682	0.406	0.071	3.10148e-33	4
Tcf7	4.57508e-37	0.459308	0.305	0.029	7.22771e-33	4
Ptprc	1.65438e-36	0.775662	0.888	0.701	2.61358e-32	4
Ubald2	1.71503e-36	0.732663	0.663	0.304	2.7094e-32	4
H2-Q6	5.58861e-36	0.649789	0.534	0.169	8.82888e-32	4
Cant1	8.985e-36	0.487439	0.333	0.063	1.41945e-31	4
P2ry10	2.9323e-35	0.675598	0.486	0.125	4.63246e-31	4
Pdcd4	4.70817e-35	0.60728	0.474	0.127	7.43797e-31	4
Sub1	9.96904e-35	0.689582	0.944	0.784	1.57491e-30	4
Ndfip1	1.52147e-33	0.699256	0.779	0.459	2.40362e-29	4
Tut4	2.43105e-33	0.612322	0.518	0.164	3.84057e-29	4
Krt83	2.24536e-32	0.626007	0.261	0.021	3.54723e-28	4
Arl4d	4.48637e-32	0.402615	0.225	0.026	7.08757e-28	4
Satb1	6.14932e-32	0.601575	0.458	0.099	9.7147e-28	4
Ccl5	1.32227e-31	2.18548	0.474	0.182	2.08893e-27	4
Camk2n1	3.88818e-31	0.375057	0.233	0.026	6.14254e-27	4
Pnrc1	5.50769e-31	0.625571	0.956	0.803	8.70105e-27	4
Il12rb2	2.04617e-30	0.347399	0.233	0.024	3.23254e-26	4
Ifng	6.42616e-29	0.718031	0.321	0.048	1.0152e-24	4
Rgs2	1.27642e-28	0.759815	0.819	0.552	2.01649e-24	4
Crem	1.51636e-28	0.643041	0.663	0.306	2.39554e-24	4
Ablim1	2.09806e-28	0.42266	0.329	0.06	3.31451e-24	4
Jak1	2.49867e-28	0.645497	0.703	0.38	3.9474e-24	4
Rgs1	4.21237e-28	0.613917	0.98	0.779	6.65471e-24	4
Sla2	5.09698e-28	0.335466	0.245	0.03	8.05221e-24	4
Gimap1	2.75448e-27	0.459249	0.41	0.079	4.35153e-23	4
Cemip2	2.7657e-27	0.374163	0.249	0.046	4.36925e-23	4
Ier5l	5.82965e-27	0.479074	0.325	0.079	9.20968e-23	4
Cst7	7.63417e-27	0.454763	0.333	0.075	1.20605e-22	4
Ppp1r16b	8.10702e-27	0.402216	0.289	0.051	1.28075e-22	4
Stk24	1.31749e-26	0.586299	0.49	0.22	2.08137e-22	4
Hhex	1.70019e-26	0.390702	0.301	0.059	2.68596e-22	4
Riok1	4.54897e-26	0.462757	0.378	0.112	7.18647e-22	4
Rgs16	6.16271e-26	0.662876	0.398	0.097	9.73585e-22	4
Rsbn1l	1.44398e-25	0.5115	0.474	0.185	2.28121e-21	4
Ssh2	1.77814e-25	0.547292	0.438	0.153	2.8091e-21	4
Parp8	5.14648e-25	0.400957	0.305	0.076	8.1304e-21	4
Lck	1.11868e-24	0.423819	0.333	0.065	1.76729e-20	4
Rac2	1.24915e-24	0.634569	0.747	0.476	1.9734e-20	4
Gimap9	2.43364e-24	0.375906	0.261	0.046	3.84466e-20	4
Dennd4a	2.80187e-24	0.562305	0.691	0.336	4.4264e-20	4
Rnf125	6.59512e-23	0.364337	0.269	0.049	1.0419e-18	4
Cd27	8.60417e-23	0.460801	0.321	0.068	1.35929e-18	4
Tnfaip3	1.38514e-22	0.625822	0.755	0.46	2.18825e-18	4
Tecpr1	2.38706e-22	0.393657	0.325	0.09	3.77107e-18	4
Nudt4	3.38684e-22	0.619086	0.522	0.204	5.35053e-18	4
Arap2	6.7947e-22	0.386907	0.273	0.063	1.07343e-17	4
Lars2	1.29309e-21	0.489577	0.976	0.859	2.04282e-17	4
Btg2	1.70179e-21	0.548134	0.711	0.337	2.68849e-17	4
D16Ertd472e	1.9251e-21	0.470429	0.438	0.149	3.04128e-17	4
Tfam	2.32528e-20	0.329486	0.217	0.05	3.67348e-16	4
Pglyrp1	2.45347e-20	0.457798	0.43	0.109	3.87599e-16	4
Anxa6	3.25638e-20	0.427508	0.386	0.151	5.14444e-16	4
Saraf	7.16472e-20	0.49718	0.562	0.293	1.13188e-15	4
Gpr68	7.17368e-20	0.343258	0.229	0.05	1.1333e-15	4
Tgfb1	7.56256e-20	0.568195	0.663	0.468	1.19473e-15	4
4930523C07Rik	8.22441e-20	0.48165	0.434	0.164	1.29929e-15	4
Tnfrsf18	4.10223e-19	0.463809	0.526	0.133	6.4807e-15	4
Kit	6.50741e-19	0.39468	0.293	0.045	1.02804e-14	4
Kdm2b	2.75464e-18	0.412145	0.337	0.11	4.35179e-14	4
Cd28	4.22804e-18	0.429581	0.361	0.096	6.67945e-14	4
Tra2b	4.71691e-18	0.515453	0.671	0.466	7.45178e-14	4
Gramd1a	4.73594e-18	0.346655	0.281	0.091	7.48183e-14	4
Odc1	5.7164e-18	0.739174	0.703	0.576	9.03077e-14	4
Sft2d2	5.96649e-18	0.341052	0.265	0.082	9.42587e-14	4
Jund	7.31285e-18	0.518224	0.944	0.831	1.15528e-13	4
1700025G04Rik	8.86285e-18	0.294853	0.213	0.055	1.40015e-13	4
Bcl2l11	1.80264e-17	0.48629	0.61	0.344	2.84781e-13	4
Hip1r	1.91455e-17	0.271043	0.209	0.04	3.0246e-13	4
Celf2	4.5114e-17	0.489548	0.482	0.263	7.12711e-13	4
Fryl	1.25818e-16	0.333508	0.257	0.082	1.98767e-12	4
Snrpg	1.62924e-16	0.462241	0.707	0.499	2.57388e-12	4
Pla2g16	1.73732e-16	0.421646	0.45	0.222	2.74462e-12	4
2022-09-06	1.96128e-16	0.30333	0.241	0.068	3.09844e-12	4
A130071D04Rik	2.33904e-16	0.406551	0.361	0.153	3.69521e-12	4
Gzmb	2.36922e-16	0.728209	0.398	0.113	3.7429e-12	4
Clcn3	2.59244e-16	0.332903	0.269	0.085	4.09554e-12	4
Gimap3	3.29325e-16	0.336188	0.281	0.067	5.20268e-12	4
Gramd3	8.68209e-16	0.381048	0.285	0.078	1.3716e-11	4
Bhlhe40	1.50715e-15	0.492384	0.703	0.472	2.38099e-11	4
Dnaja1	1.62716e-15	0.475008	0.659	0.435	2.57059e-11	4
H2-Q4	1.80085e-15	0.377877	0.406	0.183	2.84498e-11	4
Il2rg	2.0298e-15	0.407443	0.47	0.242	3.20668e-11	4
Serpina3g	2.05586e-15	0.297253	0.253	0.059	3.24785e-11	4
Dnajc15	2.28997e-15	0.408488	0.502	0.282	3.61769e-11	4
Ccnd2	3.09434e-15	0.386368	0.39	0.153	4.88843e-11	4
Rbpms	3.44231e-15	0.266144	0.205	0.047	5.43816e-11	4
Foxo1	3.65387e-15	0.338588	0.297	0.101	5.77239e-11	4
Nabp1	4.56315e-15	0.439733	0.418	0.179	7.20886e-11	4
Atp11b	7.36185e-15	0.415805	0.454	0.229	1.16302e-10	4
Gm45716	7.61723e-15	0.356197	0.277	0.103	1.20337e-10	4
Thy1	8.52873e-15	0.361863	0.357	0.092	1.34737e-10	4
Cenpa	1.76881e-14	0.396196	0.422	0.187	2.79437e-10	4
Prkch	2.48407e-14	0.299504	0.289	0.1	3.92433e-10	4
Plekha2	2.86986e-14	0.283734	0.281	0.099	4.5338e-10	4
Itga4	3.5347e-14	0.326987	0.321	0.111	5.58412e-10	4
Arid5a	3.8498e-14	0.326944	0.357	0.146	6.08191e-10	4
Fam107b	3.90778e-14	0.399401	0.546	0.281	6.17351e-10	4
Coq10b	5.08798e-14	0.372331	0.458	0.239	8.03799e-10	4
Pdcd1lg2	6.11936e-14	0.269492	0.253	0.066	9.66736e-10	4
AI506816	7.40086e-14	0.323807	0.313	0.136	1.16919e-09	4
Epsti1	8.56881e-14	0.41448	0.53	0.283	1.3537e-09	4
Nsd3	1.11273e-13	0.389968	0.498	0.264	1.75789e-09	4
Dad1	1.38514e-13	0.387418	0.807	0.704	2.18824e-09	4
Utrn	1.70263e-13	0.283275	0.285	0.098	2.68981e-09	4
Stk17b	2.31668e-13	0.404086	0.635	0.375	3.65988e-09	4
Arf4	3.36845e-13	0.42728	0.651	0.457	5.32148e-09	4
Cd2	3.68116e-13	0.344849	0.474	0.135	5.81549e-09	4
Hopx	4.05296e-13	0.351697	0.386	0.133	6.40287e-09	4
Nr4a2	4.19542e-13	0.460432	0.426	0.22	6.62793e-09	4
Dnajb6	4.42107e-13	0.402714	0.594	0.383	6.9844e-09	4
Sik1	4.61481e-13	0.324627	0.337	0.145	7.29047e-09	4
Eif3e	7.62897e-13	0.415582	0.622	0.447	1.20523e-08	4
Klf2	8.93682e-13	0.667063	0.45	0.248	1.41184e-08	4
Cnbp	1.03746e-12	0.378191	0.711	0.526	1.63898e-08	4
Gatad2a	1.24716e-12	0.328209	0.345	0.173	1.97027e-08	4
Itgal	1.31906e-12	0.322567	0.333	0.129	2.08384e-08	4
Snhg1	1.51664e-12	0.416698	0.462	0.282	2.39598e-08	4
Evl	1.76037e-12	0.28954	0.281	0.124	2.78104e-08	4
Cblb	2.45325e-12	0.281989	0.293	0.109	3.87565e-08	4
Orai1	2.54198e-12	0.372903	0.406	0.221	4.01582e-08	4
Tnfrsf9	2.82649e-12	0.404189	0.43	0.164	4.4653e-08	4
Rora	4.33904e-12	0.422951	0.309	0.124	6.85482e-08	4
Trbc2	4.56878e-12	0.454265	0.418	0.149	7.21776e-08	4
Tubb4b	5.36771e-12	0.361454	0.51	0.286	8.47991e-08	4
Id2	5.72257e-12	0.472266	0.751	0.609	9.04051e-08	4
Arl6ip5	8.37857e-12	0.347733	0.454	0.271	1.32365e-07	4
Dock8	1.04213e-11	0.295891	0.357	0.167	1.64636e-07	4
Rnf138	1.30955e-11	0.296513	0.293	0.126	2.06883e-07	4
Arhgap45	1.55122e-11	0.287432	0.357	0.158	2.45062e-07	4
Ier2	2.10139e-11	0.34061	0.578	0.313	3.31978e-07	4
Atad2	4.29682e-11	0.321706	0.273	0.127	6.78812e-07	4
Gpr171	4.81258e-11	0.287892	0.329	0.132	7.60292e-07	4
Akap13	5.26816e-11	0.419879	0.651	0.477	8.32264e-07	4
Ppm1g	7.49267e-11	0.275422	0.281	0.137	1.18369e-06	4
Slc9a3r1	8.31079e-11	0.342246	0.357	0.203	1.31294e-06	4
Sptbn1	1.08126e-10	0.307022	0.289	0.138	1.70817e-06	4
Arhgef1	1.20812e-10	0.258211	0.313	0.145	1.90859e-06	4
Cnot6l	1.46889e-10	0.286581	0.273	0.13	2.32056e-06	4
Taf1d	1.83785e-10	0.330829	0.43	0.265	2.90344e-06	4
B4galnt1	1.88175e-10	0.297693	0.289	0.148	2.97279e-06	4
Hspd1	2.0136e-10	0.385138	0.454	0.279	3.18108e-06	4
Nfatc1	3.82261e-10	0.27206	0.293	0.108	6.03897e-06	4
Ankrd44	4.34835e-10	0.279513	0.305	0.141	6.86953e-06	4
Cd37	5.30885e-10	0.268416	0.349	0.168	8.38692e-06	4
Tnrc6b	7.53755e-10	0.26097	0.333	0.142	1.19078e-05	4
Clk1	9.17669e-10	0.318322	0.542	0.339	1.44973e-05	4
Dut	1.11757e-09	0.298103	0.249	0.108	1.76554e-05	4
Zfp36l1	1.37184e-09	0.337739	0.558	0.359	2.16724e-05	4
Fus	2.12611e-09	0.348454	0.643	0.503	3.35883e-05	4
Mob4	2.43414e-09	0.270093	0.361	0.207	3.84545e-05	4
Luc7l2	3.52379e-09	0.334868	0.59	0.415	5.56688e-05	4
Senp6	3.69337e-09	0.264912	0.337	0.192	5.83478e-05	4
Hist1h1e	5.26017e-09	0.317983	0.297	0.119	8.31001e-05	4
Wac	5.44173e-09	0.279976	0.394	0.216	8.59684e-05	4
Klf13	6.85687e-09	0.279388	0.474	0.292	0.000108325	4
Isy1	7.09335e-09	0.278833	0.337	0.175	0.000112061	4
Itgb7	7.44265e-09	0.283985	0.333	0.17	0.000117579	4
Nr4a3	7.56317e-09	0.287653	0.422	0.21	0.000119483	4
Ndufb11	7.85999e-09	0.342331	0.602	0.486	0.000124172	4
Cd69	8.70248e-09	0.310474	0.45	0.218	0.000137482	4
Irs2	9.23014e-09	0.294017	0.333	0.187	0.000145818	4
Otulin	1.33011e-08	0.262107	0.386	0.232	0.000210131	4
Ywhaq	1.49762e-08	0.313937	0.49	0.353	0.000236594	4
Dgat1	1.99415e-08	0.271131	0.365	0.17	0.000315036	4
Leprotl1	2.18634e-08	0.266452	0.454	0.274	0.000345399	4
Srsf7	2.20286e-08	0.30329	0.562	0.401	0.000348008	4
Slc38a2	2.27142e-08	0.357274	0.618	0.458	0.000358839	4
Hnrnpa1	2.59126e-08	0.320067	0.582	0.447	0.000409367	4
AC149090.1	3.57834e-08	0.271313	0.273	0.143	0.000565306	4
H2afv	3.632e-08	0.334536	0.39	0.244	0.000573784	4
Eif4a2	4.07025e-08	0.261585	0.398	0.241	0.000643018	4
Krtcap2	5.51787e-08	0.314028	0.594	0.472	0.000871713	4
Pik3r1	5.53003e-08	0.275707	0.398	0.239	0.000873634	4
Sfr1	5.72357e-08	0.29149	0.606	0.451	0.00090421	4
Hmgb1	6.44782e-08	0.301947	0.574	0.433	0.00101863	4
Magoh	6.93228e-08	0.296191	0.426	0.293	0.00109516	4
Rbbp4	7.10479e-08	0.250291	0.349	0.208	0.00112241	4
Tes	7.16438e-08	0.273514	0.434	0.26	0.00113183	4
Macf1	7.54727e-08	0.315288	0.414	0.284	0.00119232	4
Hspe1	9.75943e-08	0.30063	0.622	0.482	0.0015418	4
Cd82	1.11303e-07	0.272559	0.337	0.196	0.00175836	4
Zfp622	1.31744e-07	0.258823	0.373	0.228	0.00208129	4
Prrc2c	1.85751e-07	0.30232	0.546	0.416	0.0029345	4
Mknk2	1.97905e-07	0.274164	0.378	0.252	0.00312651	4
Sec11a	2.23545e-07	0.27864	0.442	0.312	0.00353156	4
Dek	2.30112e-07	0.31836	0.466	0.341	0.00363531	4
Dock2	2.5887e-07	0.275467	0.382	0.249	0.00408962	4
Med10	2.75131e-07	0.25145	0.349	0.22	0.00434652	4
Slc38a1	3.07988e-07	0.27568	0.442	0.278	0.0048656	4
Supt4a	3.2847e-07	0.284553	0.562	0.429	0.00518916	4
Prkar1a	3.81496e-07	0.306019	0.598	0.478	0.00602687	4
Dusp5	3.871e-07	0.280797	0.598	0.424	0.0061154	4
Aes	4.28675e-07	0.300206	0.606	0.494	0.00677221	4
Fosl2	6.2742e-07	0.263631	0.382	0.246	0.00991199	4
Tpm4	8.78855e-07	0.27512	0.582	0.434	0.0138842	4
Vegfa	1.54869e-06	0.28374	0.378	0.241	0.0244662	4
Ube2s	1.70898e-06	0.273954	0.651	0.537	0.0269985	4
Ube2b	1.96157e-06	0.251435	0.61	0.473	0.0309889	4
Sf3b1	2.39063e-06	0.267574	0.663	0.553	0.0377671	4
Snrpb	2.40596e-06	0.255685	0.618	0.503	0.0380094	4
Tpr	2.63573e-06	0.282298	0.53	0.426	0.0416392	4
Rpl13a	3.12509e-06	0.251068	0.51	0.379	0.0493701	4
Ankrd11	3.48306e-06	0.314435	0.53	0.429	0.0550254	4
Sri	9.19908e-06	0.250145	0.534	0.42	0.145327	4

## Sheet: Cluster5
Gene	p_val	avg_log2FC	pct.1	pct.2	p_val_adj	cluster
Plac8	1.78271e-94	2.72323	0.723	0.166	2.81633e-90	5
Ifitm3	1.01733e-92	1.96523	0.956	0.689	1.60718e-88	5
Chil3	4.24e-90	1.72943	0.466	0.016	6.69835e-86	5
F10	1.78874e-57	0.864475	0.51	0.057	2.82585e-53	5
Thbs1	3.90093e-56	1.57354	0.835	0.319	6.16269e-52	5
Cd14	1.37435e-54	1.32518	0.947	0.524	2.17121e-50	5
Alox5ap	6.31879e-52	1.044	0.898	0.521	9.98242e-48	5
Plaur	2.4745e-51	1.0706	0.811	0.351	3.90922e-47	5
Clec4e	2.63581e-51	1.22209	0.864	0.288	4.16405e-47	5
Cebpb	1.70946e-50	1.05407	0.995	0.764	2.7006e-46	5
Prdx5	1.56517e-46	0.957859	0.942	0.778	2.47265e-42	5
Ms4a6c	3.07375e-45	1.05311	0.825	0.381	4.85591e-41	5
Ifitm6	3.14912e-44	0.845878	0.383	0.036	4.97498e-40	5
Lyz2	1.48889e-43	2.47668	0.563	0.197	2.35215e-39	5
Ifi27l2a	1.52209e-42	1.37243	0.864	0.618	2.40459e-38	5
Slfn2	8.93254e-42	0.936396	0.951	0.705	1.41116e-37	5
Ly6c2	3.04921e-41	1.42978	0.519	0.115	4.81715e-37	5
Ms4a4c	1.34719e-38	1.14175	0.583	0.183	2.1283e-34	5
Hp	1.26535e-37	1.09555	0.442	0.067	1.99901e-33	5
Tgfbi	7.3558e-37	1.11931	0.888	0.62	1.16207e-32	5
Ltb4r1	3.28318e-36	0.753649	0.481	0.117	5.18677e-32	5
Emilin2	5.24007e-36	0.782041	0.728	0.28	8.27826e-32	5
Samhd1	3.70218e-35	0.963928	0.752	0.369	5.84871e-31	5
Vcan	5.47076e-33	0.669213	0.354	0.056	8.64271e-29	5
Hmox1	2.02227e-31	1.1208	0.699	0.34	3.19478e-27	5
Mgst1	7.25523e-31	0.687418	0.369	0.077	1.14618e-26	5
Dmkn	9.43277e-31	0.573483	0.272	0.018	1.49019e-26	5
Tlr2	2.19023e-30	0.759604	0.689	0.264	3.46012e-26	5
Ier3	1.9914e-29	0.861085	0.893	0.552	3.14601e-25	5
Osm	6.69618e-29	0.782747	0.476	0.131	1.05786e-24	5
Aldh2	4.18063e-28	0.579739	0.481	0.167	6.60456e-24	5
S100a4	5.09542e-28	0.742852	0.971	0.807	8.04975e-24	5
Zeb2	9.82125e-28	0.77595	0.859	0.547	1.55156e-23	5
Smpdl3a	1.99048e-27	0.59312	0.422	0.149	3.14456e-23	5
Napsa	2.2659e-27	0.74302	0.641	0.262	3.57967e-23	5
Ifi204	2.77274e-27	0.717723	0.597	0.215	4.38037e-23	5
Jarid2	2.38632e-26	0.54668	0.505	0.181	3.76991e-22	5
Cxcl2	3.5951e-26	1.03134	0.947	0.75	5.67955e-22	5
Lyn	4.19434e-26	0.660973	0.723	0.363	6.62621e-22	5
Esd	9.38508e-26	0.694263	0.879	0.674	1.48266e-21	5
Rnh1	1.72293e-25	0.751097	0.786	0.574	2.72188e-21	5
Ninj1	1.86905e-25	0.670164	0.762	0.441	2.95272e-21	5
Tpd52	2.02587e-25	0.656729	0.854	0.516	3.20047e-21	5
Mafb	4.58029e-25	0.812985	0.767	0.374	7.23595e-21	5
Ms4a6d	2.06048e-24	0.80084	0.704	0.373	3.25515e-20	5
Ahnak	2.41417e-24	0.751987	0.883	0.729	3.81391e-20	5
Cstb	3.49406e-24	0.760835	0.927	0.81	5.51992e-20	5
Cxcl3	3.85032e-24	1.60187	0.417	0.134	6.08274e-20	5
Sgk1	9.65352e-24	0.689225	0.694	0.326	1.52506e-19	5
Gsr	1.63708e-23	0.63451	0.553	0.178	2.58625e-19	5
Card19	1.85542e-23	0.626151	0.767	0.418	2.9312e-19	5
Arl4c	2.3741e-23	0.68144	0.796	0.471	3.75061e-19	5
Sod2	2.79005e-23	0.734106	0.67	0.4	4.40773e-19	5
Fcgr1	7.32268e-23	0.749445	0.578	0.265	1.15684e-18	5
Cd86	1.22428e-22	0.570845	0.617	0.259	1.93412e-18	5
Picalm	1.25595e-22	0.603122	0.786	0.453	1.98415e-18	5
Fn1	2.4209e-22	0.740886	0.49	0.12	3.82454e-18	5
Ifrd1	3.46391e-22	0.629411	0.951	0.825	5.47229e-18	5
Met	4.09604e-22	0.373056	0.243	0.039	6.47093e-18	5
Slpi	8.9097e-22	1.26519	0.549	0.15	1.40756e-17	5
Mcl1	1.62128e-21	0.570284	0.966	0.86	2.56129e-17	5
Mcub	2.05595e-21	0.458291	0.51	0.202	3.248e-17	5
Ncf2	2.6705e-21	0.54216	0.66	0.308	4.21886e-17	5
Adora2b	4.60564e-21	0.343301	0.282	0.056	7.27598e-17	5
Lrrfip1	5.24166e-21	0.605206	0.68	0.388	8.28078e-17	5
Smox	6.74897e-21	0.579891	0.568	0.238	1.0662e-16	5
Havcr2	1.12388e-20	0.557087	0.442	0.179	1.7755e-16	5
Ehd1	2.64124e-20	0.619386	0.704	0.415	4.17264e-16	5
Rhov	3.09228e-20	0.44913	0.359	0.084	4.88519e-16	5
Clec4d	3.12915e-20	0.644983	0.806	0.405	4.94343e-16	5
Pitpna	8.22969e-20	0.598453	0.738	0.556	1.30013e-15	5
Plbd1	1.68252e-19	0.545136	0.66	0.282	2.65805e-15	5
Psap	1.76401e-19	0.536214	0.961	0.813	2.78678e-15	5
Csf1r	2.57378e-19	0.506161	0.709	0.338	4.06606e-15	5
Cd44	6.62443e-19	0.553645	0.888	0.655	1.04653e-14	5
Fcgr3	1.06565e-18	0.529981	0.777	0.413	1.68352e-14	5
Csf2rb	1.28945e-18	0.530964	0.67	0.31	2.03707e-14	5
Msrb1	1.37003e-18	0.588528	0.704	0.362	2.16437e-14	5
Zbp1	1.68691e-18	0.601914	0.398	0.176	2.66498e-14	5
St3gal1	4.69334e-18	0.373328	0.345	0.11	7.41453e-14	5
Cybb	5.22776e-18	0.730619	0.558	0.292	8.25881e-14	5
Ifi207	1.52179e-17	0.524401	0.665	0.303	2.40413e-13	5
Metrnl	1.63072e-17	0.551352	0.631	0.33	2.57621e-13	5
Ms4a6b	2.4821e-17	0.564799	0.631	0.331	3.92123e-13	5
Ccr2	2.70412e-17	0.566125	0.529	0.228	4.27197e-13	5
Ldlr	3.12941e-17	0.336671	0.311	0.082	4.94384e-13	5
Il1b	5.40405e-17	0.847992	0.811	0.523	8.53732e-13	5
Tgm2	9.90777e-17	0.506307	0.612	0.261	1.56523e-12	5
Ctss	1.46773e-16	0.409551	0.99	0.85	2.31873e-12	5
Ccl9	2.25728e-16	0.645256	0.665	0.284	3.56605e-12	5
Flrt3	2.79504e-16	0.543244	0.267	0.091	4.4156e-12	5
Igsf6	3.21758e-16	0.482968	0.5	0.22	5.08313e-12	5
Txnrd1	5.59328e-16	0.532385	0.689	0.431	8.83626e-12	5
Dleu2	7.81699e-16	0.470002	0.432	0.191	1.23493e-11	5
Mefv	1.05983e-15	0.377557	0.422	0.129	1.67431e-11	5
S100a11	1.49047e-15	0.520698	0.981	0.875	2.35464e-11	5
Wfdc17	2.35569e-15	0.675898	0.65	0.382	3.72151e-11	5
Malt1	2.62013e-15	0.628952	0.646	0.42	4.13928e-11	5
Arg2	2.84121e-15	0.456848	0.35	0.102	4.48854e-11	5
Pid1	2.85142e-15	0.437371	0.461	0.218	4.50468e-11	5
Atp2b4	3.37412e-15	0.337404	0.369	0.125	5.33044e-11	5
Slc7a11	3.44475e-15	0.483457	0.772	0.384	5.44202e-11	5
Bri3	3.93561e-15	0.4713	0.82	0.646	6.21747e-11	5
Lst1	4.03409e-15	0.492947	0.757	0.415	6.37305e-11	5
Rbms1	6.41246e-15	0.465258	0.621	0.355	1.01304e-10	5
Mdm2	9.83772e-15	0.486633	0.544	0.292	1.55416e-10	5
Nupr1	1.46363e-14	0.401898	0.374	0.146	2.31224e-10	5
Rgcc	1.91321e-14	0.632368	0.563	0.28	3.02249e-10	5
Ly6e	1.979e-14	0.516411	0.854	0.728	3.12642e-10	5
Mir22hg	2.80137e-14	0.415534	0.612	0.295	4.4256e-10	5
Got1	3.68489e-14	0.486706	0.573	0.296	5.82139e-10	5
Hif1a	5.61707e-14	0.481719	0.68	0.394	8.87385e-10	5
Klf6	5.81786e-14	0.494742	0.927	0.82	9.19105e-10	5
Cdkn1a	6.12781e-14	0.449285	0.859	0.614	9.68071e-10	5
Ptafr	8.04223e-14	0.388594	0.519	0.196	1.27051e-09	5
Ifi203	8.20524e-14	0.470844	0.427	0.19	1.29626e-09	5
Lsp1	1.29403e-13	0.452336	0.68	0.368	2.04431e-09	5
Morrbid	1.68656e-13	0.328115	0.33	0.118	2.66443e-09	5
Pnp	1.79591e-13	0.521696	0.573	0.349	2.83718e-09	5
Capza2	2.11969e-13	0.402593	0.879	0.738	3.34869e-09	5
Gpr141	3.23737e-13	0.295501	0.252	0.061	5.1144e-09	5
Ccdc71l	3.69233e-13	0.360592	0.335	0.145	5.83314e-09	5
Gda	4.76918e-13	0.391854	0.359	0.12	7.53436e-09	5
Itgb2	6.55102e-13	0.420049	0.539	0.306	1.03493e-08	5
Atox1	6.83237e-13	0.350553	0.981	0.872	1.07938e-08	5
Rap1a	8.3668e-13	0.413472	0.641	0.405	1.32179e-08	5
Tnfrsf1a	9.19742e-13	0.344113	0.422	0.186	1.45301e-08	5
Irf2bp2	1.01526e-12	0.425084	0.553	0.31	1.60391e-08	5
Spag9	1.16484e-12	0.454586	0.752	0.542	1.84021e-08	5
Ptpre	1.56573e-12	0.427552	0.476	0.239	2.47354e-08	5
Mpeg1	1.65108e-12	0.438588	0.646	0.347	2.60838e-08	5
Cflar	1.89344e-12	0.421979	0.519	0.272	2.99126e-08	5
Gde1	2.9886e-12	0.372307	0.447	0.22	4.7214e-08	5
Sowahc	3.45474e-12	0.3163	0.311	0.117	5.4578e-08	5
Pla2g7	3.57255e-12	0.412263	0.553	0.284	5.64392e-08	5
Cmpk1	3.57748e-12	0.363844	0.544	0.311	5.65171e-08	5
Mcemp1	3.69992e-12	0.356804	0.388	0.126	5.84514e-08	5
Fam129b	4.21859e-12	0.343947	0.398	0.19	6.66452e-08	5
Tgfb1	4.70722e-12	0.452931	0.68	0.47	7.43646e-08	5
C3	5.33639e-12	0.369719	0.33	0.123	8.43043e-08	5
Cytip	5.55073e-12	0.447427	0.757	0.538	8.76904e-08	5
Inhba	5.57446e-12	0.637795	0.233	0.07	8.80653e-08	5
F13a1	6.1907e-12	0.356857	0.282	0.072	9.78007e-08	5
Nfe2l2	7.26658e-12	0.403845	0.684	0.404	1.14797e-07	5
Adam8	7.48257e-12	0.471447	0.524	0.271	1.1821e-07	5
Filip1l	1.15537e-11	0.344711	0.364	0.169	1.82525e-07	5
Slc11a1	1.43278e-11	0.394745	0.408	0.189	2.2635e-07	5
Ifi205	1.59693e-11	0.328428	0.209	0.057	2.52283e-07	5
Pim1	1.78797e-11	0.332858	0.942	0.768	2.82464e-07	5
Irf5	1.97304e-11	0.314483	0.374	0.168	3.11701e-07	5
Tiparp	2.14855e-11	0.472936	0.587	0.36	3.39428e-07	5
Slc15a3	2.88884e-11	0.372434	0.699	0.389	4.56379e-07	5
Mxi1	3.93494e-11	0.371598	0.432	0.218	6.21642e-07	5
Ptpn1	4.60946e-11	0.534333	0.534	0.354	7.28203e-07	5
Mkrn1	5.22857e-11	0.328246	0.626	0.359	8.2601e-07	5
Runx3	7.27254e-11	0.377193	0.519	0.272	1.14892e-06	5
Ifi209	8.28951e-11	0.366362	0.277	0.106	1.30958e-06	5
Bach1	1.00056e-10	0.352843	0.49	0.242	1.58069e-06	5
Runx1	1.29708e-10	0.331111	0.626	0.343	2.04913e-06	5
Itgam	1.54126e-10	0.356679	0.505	0.256	2.43489e-06	5
Mafg	1.93964e-10	0.335213	0.456	0.242	3.06424e-06	5
Chmp4b	2.10776e-10	0.404099	0.67	0.489	3.32984e-06	5
Capn2	2.68963e-10	0.263481	0.345	0.151	4.24908e-06	5
Atp1b3	3.07991e-10	0.38468	0.568	0.373	4.86564e-06	5
Phlda1	3.35815e-10	0.463668	0.51	0.278	5.3052e-06	5
Tmsb10	3.67174e-10	0.384539	0.947	0.831	5.80061e-06	5
Tbc1d9	3.84118e-10	0.255431	0.252	0.099	6.06829e-06	5
Fem1c	4.25698e-10	0.349111	0.534	0.294	6.72518e-06	5
Rap2b	5.38545e-10	0.355342	0.432	0.235	8.50794e-06	5
Ccl6	5.50608e-10	0.435324	0.515	0.221	8.69851e-06	5
Rybp	5.60954e-10	0.294393	0.379	0.166	8.86195e-06	5
Ndel1	5.77688e-10	0.328219	0.563	0.299	9.12631e-06	5
Diaph1	5.78137e-10	0.345828	0.612	0.37	9.13341e-06	5
Uck2	6.15215e-10	0.327003	0.354	0.175	9.71917e-06	5
Azin1	7.91865e-10	0.343243	0.442	0.255	1.25099e-05	5
Slc16a3	8.53648e-10	0.317577	0.51	0.227	1.34859e-05	5
Pxk	8.98076e-10	0.275957	0.291	0.121	1.41878e-05	5
Errfi1	1.01532e-09	0.383397	0.393	0.21	1.60401e-05	5
Rilpl2	1.11974e-09	0.394878	0.515	0.3	1.76896e-05	5
Msr1	1.29968e-09	0.367432	0.413	0.21	2.05324e-05	5
Pgd	1.4433e-09	0.316674	0.476	0.274	2.28013e-05	5
Tnfaip2	1.66852e-09	0.445127	0.515	0.297	2.63594e-05	5
Plec	1.83361e-09	0.378612	0.515	0.318	2.89673e-05	5
Rab11fip1	2.02898e-09	0.354807	0.383	0.191	3.20538e-05	5
Trps1	2.33479e-09	0.328558	0.388	0.196	3.6885e-05	5
App	3.00884e-09	0.310949	0.597	0.329	4.75336e-05	5
Plin2	3.0853e-09	0.334314	0.83	0.569	4.87415e-05	5
Cd83	3.59004e-09	0.408211	0.447	0.257	5.67155e-05	5
Gpr35	3.77891e-09	0.26851	0.301	0.117	5.96991e-05	5
Fam49b	4.73444e-09	0.342573	0.665	0.478	7.47947e-05	5
Gcsh	6.3416e-09	0.287463	0.296	0.148	0.000100185	5
Mdfic	7.73657e-09	0.279881	0.345	0.169	0.000122222	5
Gbp2	7.92241e-09	0.503569	0.286	0.129	0.000125158	5
Vapa	1.28426e-08	0.322337	0.617	0.427	0.000202888	5
Cmip	1.61607e-08	0.290022	0.471	0.263	0.000255307	5
Prr13	1.64596e-08	0.343865	0.519	0.347	0.00026003	5
Spi1	1.66681e-08	0.323632	0.723	0.501	0.000263323	5
Mef2a	1.84172e-08	0.296884	0.442	0.246	0.000290954	5
Rbpj	2.46141e-08	0.319677	0.481	0.294	0.000388854	5
Clec7a	3.07342e-08	0.33737	0.733	0.441	0.00048554	5
Zmiz1	3.46994e-08	0.309356	0.364	0.225	0.000548182	5
Mmp19	3.5311e-08	0.27248	0.214	0.079	0.000557843	5
Adssl1	5.86075e-08	0.25826	0.393	0.201	0.000925881	5
Kdm7a	6.71788e-08	0.276806	0.345	0.172	0.00106129	5
Rab8b	8.89207e-08	0.306316	0.612	0.407	0.00140477	5
Prdx6	1.0043e-07	0.339137	0.786	0.629	0.00158659	5
Ncf4	1.02923e-07	0.281007	0.553	0.334	0.00162597	5
Adgre5	1.14755e-07	0.298232	0.413	0.194	0.00181291	5
Irf7	1.36773e-07	0.344138	0.359	0.177	0.00216074	5
Vegfa	1.38123e-07	0.350144	0.432	0.238	0.00218207	5
Csf2ra	1.74132e-07	0.28593	0.5	0.304	0.00275093	5
Eif4e	2.05814e-07	0.340895	0.49	0.327	0.00325144	5
Syk	2.2782e-07	0.253954	0.51	0.271	0.0035991	5
Tmem189	2.61342e-07	0.278737	0.437	0.253	0.00412867	5
Casp4	2.87275e-07	0.281749	0.35	0.196	0.00453837	5
Rab20	3.12455e-07	0.279384	0.481	0.266	0.00493616	5
Lamp1	3.41315e-07	0.288756	0.811	0.65	0.00539209	5
Lrp1	4.07055e-07	0.294714	0.432	0.243	0.00643065	5
Tor1aip1	4.26673e-07	0.276164	0.437	0.26	0.00674058	5
Nufip1	5.17365e-07	0.285655	0.272	0.151	0.00817333	5
Irf1	5.34584e-07	0.317705	0.427	0.256	0.00844535	5
Bcl10	6.00964e-07	0.251158	0.471	0.283	0.00949402	5
Ppig	6.8367e-07	0.28474	0.505	0.333	0.0108006	5
Gna13	7.32953e-07	0.361851	0.699	0.589	0.0115792	5
Cyp4f18	1.20485e-06	0.264882	0.369	0.173	0.0190342	5
Smim3	1.30329e-06	0.256639	0.5	0.29	0.0205894	5
Map4k4	1.67112e-06	0.290045	0.524	0.329	0.0264003	5
Gngt2	1.92283e-06	0.375904	0.519	0.378	0.0303768	5
Zfand5	2.91051e-06	0.30075	0.675	0.525	0.0459802	5
Ifitm1	3.12664e-06	0.346094	0.597	0.421	0.0493946	5
Fcgr2b	3.45389e-06	0.290502	0.612	0.396	0.0545646	5
Gm2a	3.45575e-06	0.251494	0.621	0.426	0.0545939	5
Ass1	3.45957e-06	0.290772	0.364	0.203	0.0546543	5
Bhlhe40	3.73655e-06	0.294135	0.675	0.478	0.05903	5
Nlrp3	4.27045e-06	0.284543	0.626	0.389	0.0674646	5
Tnfrsf1b	5.0911e-06	0.261556	0.398	0.242	0.0804293	5
Ptgs2	6.30244e-06	0.326948	0.369	0.197	0.099566	5
Ppp2ca	7.25438e-06	0.301332	0.432	0.292	0.114605	5
Emp1	7.29247e-06	0.310533	0.495	0.322	0.115206	5
Atf3	1.23136e-05	0.385187	0.67	0.508	0.194531	5
Chmp2a	1.87642e-05	0.250229	0.65	0.528	0.296437	5
Isg15	1.87946e-05	0.667152	0.471	0.295	0.296917	5
Klf4	2.02252e-05	0.293547	0.485	0.332	0.319518	5
Atp6v1e1	2.56971e-05	0.261307	0.617	0.465	0.405963	5
Traf1	3.43047e-05	0.267796	0.529	0.358	0.541945	5
Clic4	4.79162e-05	0.264985	0.466	0.331	0.75698	5
Sdc4	0.000165359	0.325563	0.51	0.41	1	5
Il1rn	0.000183975	0.278975	0.485	0.301	1	5
Hilpda	0.000282082	0.334537	0.534	0.392	1	5

## Sheet: Cluster6
Gene	p_val	avg_log2FC	pct.1	pct.2	p_val_adj	cluster
C1qc	4.23609e-134	2.21549	1	0.478	6.69218e-130	6
C1qa	1.47183e-130	2.31006	1	0.53	2.3252e-126	6
C1qb	7.79358e-128	2.23254	1	0.572	1.23123e-123	6
H2-Eb1	3.51741e-107	2.17251	1	0.559	5.5568e-103	6
Cd74	1.13275e-102	2.06915	1	0.762	1.78951e-98	6
Aif1	1.18308e-102	1.62914	1	0.477	1.86903e-98	6
Ctss	1.90718e-101	1.469	1	0.85	3.01296e-97	6
Ly86	7.54811e-95	1.33974	0.918	0.221	1.19245e-90	6
H2-Ab1	9.7462e-95	1.92861	1	0.629	1.5397e-90	6
H2-Aa	1.13384e-94	1.90786	1	0.581	1.79124e-90	6
Apoe	7.20086e-91	2.24083	0.967	0.733	1.13759e-86	6
Ms4a7	9.28955e-91	1.8266	0.989	0.443	1.46756e-86	6
Cd72	1.25236e-83	1.68102	0.879	0.238	1.97847e-79	6
Fcgr4	4.30768e-81	1.28875	0.775	0.132	6.80528e-77	6
Unc93b1	8.80791e-79	1.14321	0.896	0.252	1.39147e-74	6
Ctsc	4.96613e-78	1.32551	0.978	0.609	7.84549e-74	6
Cd300c2	1.3933e-71	1.18294	0.956	0.393	2.20114e-67	6
Tmem176b	2.43926e-69	1.34186	0.753	0.161	3.85355e-65	6
Pld4	3.57299e-67	1.09111	0.808	0.224	5.6446e-63	6
Ctsh	1.0405e-64	1.1352	0.967	0.574	1.64379e-60	6
Slamf9	1.06938e-60	0.950548	0.692	0.131	1.6894e-56	6
H2-DMb1	1.37746e-58	1.18792	0.907	0.261	2.17611e-54	6
H2-DMa	2.24213e-58	1.18466	0.934	0.352	3.54212e-54	6
Lgmn	9.12442e-57	1.11756	0.995	0.584	1.44148e-52	6
Tmem176a	1.09618e-56	1.21046	0.698	0.147	1.73175e-52	6
Selenop	1.51159e-52	1.13768	0.731	0.201	2.38801e-48	6
Cybb	6.8667e-52	1.01599	0.879	0.27	1.0848e-47	6
Psap	1.01875e-51	1.06487	1	0.811	1.60942e-47	6
Mpeg1	5.2428e-50	0.968752	0.923	0.329	8.28257e-46	6
Clec12a	8.84089e-50	0.930868	0.687	0.175	1.39668e-45	6
Lst1	1.66969e-47	1.04279	0.929	0.406	2.63777e-43	6
Ntpcr	2.42571e-46	0.717496	0.604	0.132	3.83213e-42	6
Adgre1	2.5579e-46	0.760684	0.698	0.162	4.04097e-42	6
Ckb	4.32757e-46	1.10714	0.791	0.23	6.83669e-42	6
Lair1	3.7628e-45	0.684118	0.577	0.107	5.94448e-41	6
Ucp2	1.10453e-44	0.88661	0.962	0.729	1.74494e-40	6
Clec4a1	2.15168e-43	0.81646	0.659	0.182	3.39923e-39	6
Pltp	3.33292e-43	0.909433	0.577	0.123	5.26534e-39	6
Clec4a2	1.20557e-42	0.844588	0.802	0.275	1.90455e-38	6
Hck	1.40797e-42	0.728114	0.659	0.182	2.22431e-38	6
Cd81	1.01447e-41	1.04122	0.747	0.258	1.60266e-37	6
Cxcl16	3.69675e-41	0.886563	0.945	0.548	5.84013e-37	6
Clec4a3	8.42866e-39	0.780227	0.648	0.183	1.33156e-34	6
Clec4b1	8.84632e-39	0.768788	0.368	0.044	1.39754e-34	6
Grn	9.86136e-39	0.876775	0.901	0.484	1.5579e-34	6
C3ar1	5.22808e-38	0.813979	0.736	0.241	8.25931e-34	6
Ctsz	1.013e-37	0.772588	0.978	0.815	1.60034e-33	6
Hexb	4.53803e-37	0.755452	0.687	0.231	7.16918e-33	6
Cx3cr1	4.56886e-37	0.687166	0.484	0.071	7.21789e-33	6
Rgs10	7.75872e-35	0.75991	0.841	0.405	1.22572e-30	6
Abhd12	3.65422e-34	0.573112	0.588	0.172	5.77294e-30	6
Lacc1	5.50221e-34	0.480919	0.401	0.066	8.69239e-30	6
Fcgr1	7.61226e-34	0.752692	0.78	0.253	1.20258e-29	6
Axl	1.63768e-33	0.611103	0.549	0.132	2.58721e-29	6
Hpgds	3.05267e-33	0.598278	0.505	0.117	4.82261e-29	6
Slamf7	1.44808e-32	0.642854	0.5	0.133	2.28767e-28	6
Man2b1	2.11051e-31	0.694144	0.698	0.273	3.33419e-27	6
Cxcl9	2.9179e-31	2.03038	0.407	0.064	4.60969e-27	6
Slamf8	1.07451e-30	0.484883	0.352	0.054	1.69752e-26	6
Itgb5	1.1183e-30	0.528914	0.533	0.135	1.76669e-26	6
Sirpa	1.53482e-30	0.69507	0.731	0.276	2.4247e-26	6
Klra2	4.06618e-30	0.539837	0.456	0.097	6.42376e-26	6
Ms4a6c	4.40567e-30	0.786917	0.863	0.383	6.96008e-26	6
Rasgef1b	9.84466e-30	0.675274	0.577	0.182	1.55526e-25	6
Cd180	5.4382e-29	0.480556	0.412	0.088	8.59127e-25	6
Csf1r	6.45296e-29	0.672297	0.791	0.335	1.01944e-24	6
Cadm1	4.22848e-28	0.501564	0.412	0.072	6.68015e-24	6
Aoah	7.48618e-28	0.414525	0.341	0.057	1.18267e-23	6
Erp29	7.49914e-27	0.60733	0.896	0.605	1.18471e-22	6
Fcgr3	9.04381e-27	0.666036	0.885	0.408	1.42874e-22	6
Mafb	1.38284e-26	0.800448	0.846	0.372	2.18462e-22	6
Fyb	1.45641e-26	0.660831	0.83	0.448	2.30083e-22	6
Ifi207	3.14248e-26	0.772673	0.703	0.304	4.96449e-22	6
Fgd2	3.31986e-26	0.350258	0.302	0.044	5.24472e-22	6
Rab7b	7.02406e-26	0.565265	0.56	0.182	1.10966e-21	6
Hexa	9.39791e-26	0.643977	0.769	0.374	1.48468e-21	6
Ndufc2	1.06809e-25	0.576741	0.841	0.436	1.68738e-21	6
Camk1	1.61907e-25	0.519947	0.538	0.172	2.5578e-21	6
Ctsb	1.71306e-25	0.690235	0.995	0.805	2.70629e-21	6
Gngt2	2.35777e-25	0.64954	0.813	0.357	3.72481e-21	6
Ccl12	2.434e-25	1.29438	0.385	0.068	3.84524e-21	6
Tmem106a	2.6091e-25	0.432763	0.44	0.111	4.12186e-21	6
Ppfia4	4.28817e-25	0.380488	0.319	0.052	6.77445e-21	6
Ccl4	4.58112e-25	0.955693	0.769	0.336	7.23726e-21	6
Calhm6	2.5338e-24	0.483453	0.308	0.055	4.0029e-20	6
Gatm	4.8089e-24	0.500095	0.341	0.071	7.59711e-20	6
Asah1	1.00652e-23	0.514196	0.621	0.242	1.59011e-19	6
Blnk	1.90103e-23	0.441293	0.407	0.099	3.00325e-19	6
P2ry6	2.57386e-23	0.413486	0.412	0.091	4.06619e-19	6
Lrrc25	4.87196e-23	0.529137	0.577	0.201	7.69673e-19	6
Hfe	8.23631e-23	0.375392	0.352	0.074	1.30117e-18	6
Ppt2	2.15157e-22	0.401678	0.385	0.097	3.39905e-18	6
Lgals3bp	3.12061e-22	0.524543	0.516	0.199	4.92994e-18	6
Fcgr2b	3.4674e-22	0.632996	0.824	0.382	5.4778e-18	6
Cd302	4.7678e-22	0.44791	0.451	0.132	7.53218e-18	6
Smagp	4.9934e-22	0.339426	0.286	0.05	7.88857e-18	6
Trem2	5.91579e-22	0.610064	0.786	0.324	9.34577e-18	6
Zmynd15	8.06923e-22	0.680532	0.626	0.186	1.27478e-17	6
Ehd4	8.55359e-22	0.510537	0.588	0.231	1.3513e-17	6
Marcks	9.11941e-22	0.653435	0.769	0.37	1.44068e-17	6
Arrb2	1.57009e-21	0.482112	0.522	0.186	2.48043e-17	6
P2rx4	4.45964e-21	0.446634	0.462	0.151	7.04534e-17	6
Tmem86a	7.02808e-21	0.383383	0.335	0.076	1.1103e-16	6
Pou2f2	7.86297e-21	0.421787	0.352	0.068	1.24219e-16	6
Ccl8	1.56554e-20	1.34898	0.286	0.034	2.47323e-16	6
Ptpn6	1.69531e-20	0.496812	0.544	0.216	2.67825e-16	6
Atp13a2	1.99335e-20	0.388303	0.39	0.108	3.14909e-16	6
Cndp2	2.24497e-20	0.494149	0.61	0.253	3.5466e-16	6
Pycard	3.21731e-20	0.573837	0.764	0.41	5.08271e-16	6
Vamp8	3.37571e-20	0.541698	0.868	0.627	5.33295e-16	6
Lpcat2	3.65635e-20	0.471543	0.527	0.174	5.7763e-16	6
Ppt1	5.40039e-20	0.458908	0.549	0.206	8.53154e-16	6
Snx5	6.59496e-20	0.56071	0.621	0.293	1.04187e-15	6
Plbd1	7.19649e-20	0.54416	0.72	0.282	1.1369e-15	6
Apobec1	1.26208e-19	0.413458	0.451	0.138	1.99383e-15	6
Csf2ra	1.93273e-19	0.487445	0.687	0.292	3.05333e-15	6
AW112010	1.99167e-19	0.754828	0.852	0.589	3.14645e-15	6
Ifi30	1.99743e-19	0.60078	0.934	0.706	3.15555e-15	6
Scimp	2.35895e-19	0.41619	0.407	0.127	3.72666e-15	6
Tgfbi	4.47294e-19	0.608702	0.918	0.62	7.06635e-15	6
Sdc3	6.27315e-19	0.460495	0.456	0.155	9.91032e-15	6
Pold4	1.24834e-18	0.486674	0.692	0.349	1.97213e-14	6
Fcgrt	2.0336e-18	0.401719	0.385	0.107	3.21268e-14	6
Lamp1	2.1891e-18	0.500159	0.896	0.646	3.45834e-14	6
Blvrb	3.75578e-18	0.5088	0.72	0.318	5.93339e-14	6
Adam17	3.83032e-18	0.401288	0.456	0.149	6.05114e-14	6
Lyn	3.89338e-18	0.518068	0.753	0.364	6.15077e-14	6
Tnf	4.53285e-18	0.594214	0.61	0.217	7.161e-14	6
Hebp1	5.59446e-18	0.371589	0.335	0.088	8.83812e-14	6
Ly6e	6.29379e-18	0.574749	0.901	0.726	9.94293e-14	6
Acvrl1	7.21029e-18	0.363947	0.374	0.104	1.13908e-13	6
Ctsa	7.29019e-18	0.510213	0.769	0.435	1.1517e-13	6
Cd83	7.62938e-18	0.515568	0.637	0.245	1.20529e-13	6
Cebpa	7.73162e-18	0.41142	0.423	0.135	1.22144e-13	6
Gns	7.82211e-18	0.474337	0.538	0.233	1.23574e-13	6
Pilra	8.72933e-18	0.458268	0.555	0.197	1.37906e-13	6
Rassf4	1.31313e-17	0.355094	0.346	0.096	2.07448e-13	6
Rab3il1	1.52157e-17	0.339713	0.33	0.083	2.40378e-13	6
Lap3	1.63044e-17	0.376175	0.412	0.133	2.57578e-13	6
Vcam1	1.82658e-17	0.52005	0.253	0.045	2.88563e-13	6
Dab2	2.27784e-17	0.494851	0.747	0.333	3.59854e-13	6
Ptms	3.04207e-17	0.48041	0.852	0.543	4.80586e-13	6
Fermt3	3.17973e-17	0.470335	0.61	0.298	5.02333e-13	6
Tep1	3.69919e-17	0.37663	0.363	0.113	5.84398e-13	6
Eva1b	4.78262e-17	0.476384	0.522	0.219	7.55558e-13	6
Rrbp1	4.89698e-17	0.497516	0.885	0.67	7.73625e-13	6
Lipa	5.76183e-17	0.454861	0.5	0.189	9.10253e-13	6
Slc11a1	8.7489e-17	0.440973	0.522	0.182	1.38215e-12	6
Ccl2	9.22128e-17	0.813639	0.516	0.166	1.45678e-12	6
Gpx1	1.03654e-16	0.462151	0.962	0.766	1.63752e-12	6
Cd300a	1.08987e-16	0.417476	0.549	0.192	1.72178e-12	6
F11r	1.11966e-16	0.341155	0.363	0.1	1.76884e-12	6
Spi1	1.32687e-16	0.471312	0.841	0.494	2.09618e-12	6
Laptm4a	2.92879e-16	0.423815	0.604	0.301	4.6269e-12	6
Tank	3.92687e-16	0.405704	0.473	0.186	6.20367e-12	6
Cd48	3.92745e-16	0.403298	0.593	0.267	6.20458e-12	6
Vsir	4.03016e-16	0.401431	0.522	0.21	6.36684e-12	6
App	4.62028e-16	0.464028	0.67	0.327	7.29912e-12	6
Anxa5	5.06339e-16	0.459554	0.945	0.759	7.99915e-12	6
Ptger4	5.3407e-16	0.413566	0.379	0.116	8.43724e-12	6
Gdf15	5.67578e-16	0.693135	0.286	0.06	8.9666e-12	6
Mrc1	6.30581e-16	0.52025	0.533	0.176	9.96192e-12	6
Naaa	9.08027e-16	0.388468	0.363	0.103	1.4345e-11	6
Sdc4	9.51066e-16	0.576641	0.703	0.397	1.50249e-11	6
Cyfip1	1.01047e-15	0.411265	0.632	0.278	1.59633e-11	6
Sash1	1.08981e-15	0.394215	0.418	0.142	1.72167e-11	6
Creg1	1.60904e-15	0.426375	0.709	0.346	2.54197e-11	6
Nmt1	1.68458e-15	0.3802	0.571	0.251	2.6613e-11	6
Evi2a	1.87917e-15	0.400054	0.522	0.214	2.96871e-11	6
Bst2	1.91131e-15	0.490387	0.775	0.431	3.01948e-11	6
Etv3	2.29127e-15	0.441989	0.604	0.25	3.61975e-11	6
Plekho1	2.81664e-15	0.390325	0.527	0.216	4.44972e-11	6
Cd63	3.21044e-15	0.5542	0.901	0.668	5.07185e-11	6
Psen2	3.36897e-15	0.335785	0.374	0.118	5.3223e-11	6
Tbxas1	3.5003e-15	0.284814	0.247	0.056	5.52977e-11	6
Rap2b	4.37668e-15	0.436118	0.511	0.231	6.91429e-11	6
Ms4a6d	5.4247e-15	0.456368	0.786	0.37	8.56994e-11	6
Gpr65	8.14429e-15	0.417512	0.456	0.177	1.28663e-10	6
Sh2d1b1	8.44048e-15	0.330486	0.324	0.086	1.33343e-10	6
Noct	1.01694e-14	0.380314	0.368	0.118	1.60657e-10	6
Hsd17b4	1.17299e-14	0.281177	0.286	0.077	1.85309e-10	6
Wfdc17	1.31807e-14	0.594162	0.758	0.377	2.08229e-10	6
Srgap2	1.43416e-14	0.291509	0.33	0.093	2.26569e-10	6
Ighm	1.51437e-14	0.384086	0.357	0.108	2.3924e-10	6
Akr1a1	2.29373e-14	0.413913	0.841	0.644	3.62364e-10	6
Ms4a6b	2.36187e-14	0.485125	0.681	0.33	3.73129e-10	6
Rgl1	2.47184e-14	0.345238	0.335	0.114	3.90502e-10	6
Adap2	2.50336e-14	0.283388	0.275	0.074	3.95481e-10	6
Otulinl	2.6109e-14	0.345113	0.423	0.159	4.12469e-10	6
Dst	2.67815e-14	0.365664	0.412	0.146	4.23095e-10	6
Acp2	2.86029e-14	0.305632	0.291	0.086	4.51869e-10	6
Sdf2l1	3.41531e-14	0.454456	0.418	0.188	5.3955e-10	6
Ccr5	3.55238e-14	0.418517	0.505	0.22	5.61205e-10	6
Camk2d	3.84223e-14	0.35712	0.462	0.184	6.06996e-10	6
BC005537	4.09977e-14	0.421152	0.654	0.329	6.47681e-10	6
Bcl2a1b	1.59074e-13	0.506333	0.852	0.622	2.51305e-09	6
Sirpb1c	2.01848e-13	0.341074	0.374	0.128	3.18879e-09	6
Slc29a3	2.46193e-13	0.312471	0.335	0.12	3.88936e-09	6
Cttnbp2nl	2.68851e-13	0.32328	0.302	0.107	4.24731e-09	6
Herpud1	3.03201e-13	0.43659	0.451	0.201	4.78997e-09	6
Olfml3	3.52106e-13	0.327593	0.319	0.094	5.56257e-09	6
Rtcb	4.14405e-13	0.284876	0.379	0.14	6.54676e-09	6
Calr	6.37594e-13	0.446125	0.896	0.748	1.00727e-08	6
Ifi204	6.87857e-13	0.462276	0.505	0.226	1.08668e-08	6
Bcl2a1a	8.2218e-13	0.389821	0.462	0.17	1.29888e-08	6
Gna12	8.81176e-13	0.272339	0.28	0.085	1.39208e-08	6
Cflar	9.63782e-13	0.416361	0.577	0.27	1.52258e-08	6
Pea15a	1.10584e-12	0.311566	0.363	0.13	1.747e-08	6
Tgfbr1	1.30086e-12	0.332411	0.407	0.158	2.0551e-08	6
Dnase2a	1.7671e-12	0.291198	0.308	0.108	2.79166e-08	6
BC028528	1.86301e-12	0.309341	0.385	0.147	2.94318e-08	6
Rnf130	2.33327e-12	0.361251	0.566	0.282	3.68609e-08	6
Pdia3	2.84729e-12	0.415012	0.808	0.61	4.49816e-08	6
Slc31a2	3.38724e-12	0.290076	0.352	0.124	5.35116e-08	6
Cxcl10	3.39633e-12	0.727445	0.396	0.13	5.36552e-08	6
Creb5	3.5363e-12	0.37137	0.39	0.153	5.58665e-08	6
Socs3	3.70009e-12	0.445118	0.604	0.321	5.8454e-08	6
Tcirg1	6.20165e-12	0.327311	0.489	0.209	9.79737e-08	6
Cnpy3	7.64489e-12	0.288786	0.33	0.118	1.20774e-07	6
Tmem37	8.32395e-12	0.348312	0.379	0.136	1.31502e-07	6
Pirb	8.63772e-12	0.365893	0.5	0.232	1.36459e-07	6
Stat1	8.89476e-12	0.357603	0.407	0.171	1.40519e-07	6
Rasa4	1.01729e-11	0.301304	0.335	0.127	1.60711e-07	6
Tnfsf12	1.21816e-11	0.26312	0.313	0.104	1.92445e-07	6
Manf	1.33877e-11	0.387747	0.692	0.413	2.11499e-07	6
Tmem219	1.34622e-11	0.301525	0.429	0.189	2.12676e-07	6
Cebpg	1.4429e-11	0.284653	0.368	0.142	2.27949e-07	6
Tent5c	1.60738e-11	0.384403	0.445	0.214	2.53933e-07	6
Gusb	1.66194e-11	0.316129	0.473	0.215	2.62553e-07	6
Psme1	1.8509e-11	0.369863	0.874	0.683	2.92406e-07	6
Mmp14	1.87729e-11	0.356854	0.533	0.245	2.96574e-07	6
Tapbp	1.90778e-11	0.340834	0.599	0.318	3.01392e-07	6
Lamtor4	1.91808e-11	0.353148	0.676	0.384	3.03018e-07	6
Prcp	2.40036e-11	0.307844	0.385	0.155	3.79209e-07	6
Cpd	2.68847e-11	0.323548	0.396	0.158	4.24725e-07	6
Psmb10	3.04916e-11	0.35132	0.659	0.352	4.81706e-07	6
Hcls1	4.18143e-11	0.343086	0.648	0.349	6.60582e-07	6
Ptpn18	4.5833e-11	0.37627	0.912	0.748	7.24069e-07	6
Fam49a	4.70321e-11	0.260864	0.258	0.077	7.43013e-07	6
Vav1	5.33441e-11	0.278143	0.346	0.136	8.4273e-07	6
Stap1	5.49184e-11	0.340562	0.434	0.182	8.67601e-07	6
Serinc3	5.94715e-11	0.379572	0.659	0.379	9.39531e-07	6
Tmed3	7.1962e-11	0.320595	0.489	0.246	1.13686e-06	6
Twf2	7.32476e-11	0.315659	0.451	0.212	1.15717e-06	6
Plau	8.09879e-11	0.297641	0.297	0.101	1.27945e-06	6
Cd40	8.3399e-11	0.29356	0.269	0.088	1.31754e-06	6
Tmem205	8.93759e-11	0.262599	0.297	0.113	1.41196e-06	6
Psmb9	9.11474e-11	0.364896	0.615	0.331	1.43995e-06	6
Daglb	9.21747e-11	0.267964	0.258	0.093	1.45618e-06	6
Itm2c	9.82741e-11	0.336145	0.599	0.316	1.55253e-06	6
Arhgap17	1.07175e-10	0.32555	0.489	0.226	1.69316e-06	6
Dnajb14	1.36461e-10	0.277244	0.324	0.13	2.15581e-06	6
Epb41l2	1.37616e-10	0.369745	0.489	0.264	2.17406e-06	6
Lamtor1	1.44437e-10	0.315143	0.571	0.295	2.28181e-06	6
Nfic	1.45002e-10	0.262599	0.297	0.108	2.29075e-06	6
Plin2	1.49176e-10	0.362165	0.835	0.572	2.35669e-06	6
Ddrgk1	1.65549e-10	0.304008	0.56	0.289	2.61534e-06	6
Atf3	1.67376e-10	0.357238	0.819	0.499	2.64421e-06	6
Canx	1.96692e-10	0.32913	0.615	0.351	3.10735e-06	6
Lmo4	2.02843e-10	0.3113	0.429	0.179	3.20451e-06	6
Rab20	2.08221e-10	0.34655	0.56	0.262	3.28947e-06	6
Hsp90b1	2.23398e-10	0.400624	0.868	0.759	3.52924e-06	6
Nckap1l	2.31028e-10	0.29236	0.462	0.211	3.64977e-06	6
Gm6377	2.40401e-10	0.259894	0.286	0.093	3.79786e-06	6
Rnpep	2.41915e-10	0.285526	0.346	0.146	3.82178e-06	6
Ptrhd1	2.55614e-10	0.260058	0.33	0.137	4.0382e-06	6
Rcan1	2.6273e-10	0.298143	0.231	0.078	4.15062e-06	6
Atp2b1	2.87189e-10	0.406382	0.742	0.527	4.53701e-06	6
Trafd1	3.5615e-10	0.279825	0.368	0.148	5.62646e-06	6
Cmtm7	3.5706e-10	0.333672	0.621	0.346	5.64083e-06	6
Ptprj	4.10292e-10	0.295071	0.368	0.155	6.48179e-06	6
Ifngr2	4.37338e-10	0.290718	0.418	0.189	6.90907e-06	6
Fkbp2	5.14071e-10	0.340046	0.604	0.354	8.1213e-06	6
Tlr2	5.55845e-10	0.352484	0.593	0.276	8.78124e-06	6
Aup1	5.76124e-10	0.2839	0.429	0.204	9.1016e-06	6
Skap2	5.84171e-10	0.289151	0.582	0.281	9.22874e-06	6
Tmem50a	6.21332e-10	0.339375	0.626	0.385	9.8158e-06	6
Phf11b	6.22172e-10	0.279185	0.253	0.086	9.82907e-06	6
Acsl1	6.4758e-10	0.366444	0.335	0.15	1.02305e-05	6
Tmem256	6.92655e-10	0.315287	0.676	0.414	1.09426e-05	6
Trf	8.80068e-10	0.311777	0.401	0.162	1.39033e-05	6
Zfp703	8.82297e-10	0.340866	0.434	0.216	1.39385e-05	6
H2-T23	8.83047e-10	0.440416	0.714	0.498	1.39504e-05	6
Mbnl2	9.02477e-10	0.339132	0.599	0.326	1.42573e-05	6
Tnip3	9.23148e-10	0.435308	0.335	0.168	1.45839e-05	6
Prxl2b	1.04811e-09	0.288162	0.33	0.132	1.65581e-05	6
Bcl2a1d	1.0987e-09	0.332703	0.544	0.263	1.73572e-05	6
Coa3	1.21448e-09	0.255264	0.456	0.211	1.91863e-05	6
Cd68	1.31719e-09	0.330778	0.841	0.581	2.08089e-05	6
Comt	1.62251e-09	0.256419	0.324	0.135	2.56325e-05	6
Efhd2	1.73545e-09	0.33561	0.846	0.638	2.74166e-05	6
Sdcbp	1.84604e-09	0.317454	0.852	0.651	2.91637e-05	6
Milr1	2.18071e-09	0.27186	0.352	0.15	3.44509e-05	6
Svbp	2.49395e-09	0.301104	0.401	0.204	3.93994e-05	6
Mfsd1	2.62714e-09	0.265794	0.423	0.19	4.15036e-05	6
Pnp	2.64252e-09	0.355868	0.61	0.348	4.17465e-05	6
Ncf4	2.70328e-09	0.324177	0.604	0.332	4.27063e-05	6
Pla2g7	3.34008e-09	0.303762	0.593	0.284	5.27665e-05	6
Tkt	3.36173e-09	0.293365	0.67	0.408	5.31085e-05	6
Tmem14c	4.15182e-09	0.304234	0.736	0.488	6.55904e-05	6
Lcp2	4.18447e-09	0.309867	0.379	0.174	6.61063e-05	6
Nrros	4.27108e-09	0.252431	0.335	0.138	6.74744e-05	6
Sdhb	4.33901e-09	0.286146	0.555	0.307	6.85477e-05	6
Eif5b	4.3431e-09	0.320023	0.588	0.352	6.86123e-05	6
Bach1	5.20824e-09	0.283475	0.505	0.243	8.22798e-05	6
Gnaq	6.16073e-09	0.272766	0.352	0.154	9.73272e-05	6
M6pr	7.45445e-09	0.327369	0.61	0.367	0.000117765	6
Cnpy2	7.72178e-09	0.271069	0.401	0.208	0.000121989	6
Mndal	8.33057e-09	0.319141	0.412	0.192	0.000131606	6
Itgam	8.65186e-09	0.330841	0.505	0.258	0.000136682	6
Cd300ld	9.94782e-09	0.275559	0.418	0.146	0.000157156	6
Pdgfb	9.97512e-09	0.279554	0.247	0.101	0.000157587	6
Srsf9	1.07914e-08	0.255248	0.484	0.251	0.000170482	6
Myof	1.08421e-08	0.257837	0.368	0.17	0.000171284	6
Zfand5	1.08919e-08	0.387194	0.742	0.521	0.000172071	6
Tbcb	1.32991e-08	0.280884	0.604	0.351	0.0002101	6
Clic4	1.70614e-08	0.307493	0.582	0.324	0.000269536	6
Rnase4	1.84575e-08	0.268338	0.308	0.11	0.000291592	6
Slc15a3	1.98743e-08	0.354718	0.643	0.397	0.000313974	6
Ccnd1	2.01579e-08	0.300294	0.357	0.152	0.000318454	6
Arpc4	2.35467e-08	0.279044	0.654	0.405	0.000371991	6
Ptpn1	2.3838e-08	0.290942	0.61	0.35	0.000376593	6
Etfb	2.69381e-08	0.285039	0.456	0.254	0.000425568	6
Ndufs8	2.8013e-08	0.260045	0.505	0.277	0.000442549	6
Timm10b	3.04497e-08	0.292266	0.44	0.25	0.000481045	6
Syngr2	3.50829e-08	0.264292	0.61	0.311	0.00055424	6
Qk	3.86772e-08	0.26494	0.522	0.28	0.000611022	6
Rnf19b	3.96684e-08	0.318033	0.533	0.3	0.000626682	6
Gas2l3	4.02765e-08	0.253308	0.286	0.123	0.000636287	6
Plekho2	4.04812e-08	0.28833	0.467	0.25	0.000639522	6
Slc6a6	4.20371e-08	0.274308	0.511	0.273	0.000664102	6
Smim14	4.45913e-08	0.253335	0.445	0.219	0.000704453	6
Tmem134	4.87751e-08	0.286547	0.56	0.351	0.000770549	6
Ccl7	5.82664e-08	0.491298	0.308	0.096	0.000920493	6
Pdia6	6.4449e-08	0.329747	0.61	0.365	0.00101816	6
Sh3bgrl	6.58742e-08	0.309102	0.538	0.327	0.00104068	6
Tm6sf1	6.92496e-08	0.262554	0.423	0.218	0.00109401	6
Rcbtb2	7.41459e-08	0.250417	0.352	0.161	0.00117136	6
Serp1	8.02818e-08	0.27927	0.621	0.373	0.00126829	6
Oasl1	8.85273e-08	0.25534	0.253	0.077	0.00139855	6
Hspa1a	8.99928e-08	0.612214	0.291	0.121	0.00142171	6
Cnih4	9.55231e-08	0.263832	0.588	0.343	0.00150907	6
Psmb2	9.72188e-08	0.265064	0.648	0.404	0.00153586	6
Cyth4	9.81113e-08	0.277692	0.527	0.292	0.00154996	6
Maf	1.38822e-07	0.288806	0.396	0.184	0.00219311	6
Tap1	1.66e-07	0.261279	0.434	0.221	0.00262247	6
Gm2a	1.96795e-07	0.251046	0.714	0.42	0.00310897	6
Psmb8	2.57358e-07	0.303762	0.89	0.779	0.00406574	6
Runx1	2.93652e-07	0.289127	0.566	0.351	0.00463911	6
Eid1	3.24401e-07	0.266209	0.516	0.299	0.00512489	6
Gbp2	3.61169e-07	0.39776	0.308	0.129	0.00570575	6
Slfn2	3.73067e-07	0.32867	0.863	0.714	0.00589371	6
Nampt	4.78241e-07	0.289391	0.412	0.231	0.00755526	6
Kctd12	6.91469e-07	0.257226	0.571	0.302	0.0109238	6
Sat1	2.18958e-06	0.311626	0.808	0.66	0.034591	6
Fcrls	2.40017e-06	0.305687	0.22	0.074	0.0379179	6
Cox7a2l	2.71412e-06	0.283231	0.808	0.679	0.0428776	6
Tmed10	4.56649e-06	0.260759	0.791	0.619	0.0721414	6
Slfn5	7.05686e-06	0.276481	0.258	0.13	0.111484	6
Irf7	1.08959e-05	0.28503	0.346	0.18	0.172133	6
Plk2	3.15811e-05	0.2581	0.341	0.176	0.498918	6
Hspa1b	5.57962e-05	0.287664	0.214	0.086	0.881468	6
Ly6a	0.000416835	0.306563	0.39	0.236	1	6

## Sheet: Cluster7
Gene	p_val	avg_log2FC	pct.1	pct.2	p_val_adj	cluster
H2-Aa	3.0934e-91	2.17961	0.975	0.586	4.88695e-87	7
Syngr2	3.84479e-89	1.51425	0.89	0.295	6.074e-85	7
Cd74	1.23219e-87	2.09005	1	0.764	1.94662e-83	7
H2-Eb1	1.44611e-85	2.18418	0.969	0.564	2.28457e-81	7
Cytip	1.70753e-85	1.48278	0.969	0.528	2.69756e-81	7
H2-Ab1	7.23996e-83	2.27854	0.957	0.634	1.14377e-78	7
Ramp3	2.06568e-82	1.62361	0.742	0.091	3.26336e-78	7
Lsp1	9.97122e-78	1.60806	0.92	0.357	1.57525e-73	7
Atox1	3.38813e-76	1.28675	0.994	0.873	5.35257e-72	7
Grasp	3.27049e-74	1.17221	0.656	0.084	5.16672e-70	7
Pkib	3.13152e-71	0.892898	0.626	0.077	4.94717e-67	7
Ifitm1	1.67715e-70	2.59982	0.89	0.404	2.64956e-66	7
Napsa	5.70073e-70	1.37853	0.834	0.256	9.00601e-66	7
Ifi30	1.88902e-66	1.34764	0.994	0.704	2.98428e-62	7
Tbc1d4	8.07872e-66	1.83433	0.479	0.039	1.27628e-61	7
Pmvk	4.14754e-61	1.09472	0.669	0.148	6.55228e-57	7
Psmb8	1.11351e-58	1.1428	0.982	0.773	1.75913e-54	7
H2-DMb2	2.90794e-57	0.789211	0.405	0.022	4.59397e-53	7
Ccr7	3.74949e-57	2.26412	0.454	0.034	5.92345e-53	7
Snhg15	3.29192e-52	0.845984	0.607	0.106	5.20058e-48	7
S100a4	2.05965e-48	1.36454	0.957	0.811	3.25384e-44	7
Map4k4	3.63997e-48	1.11034	0.791	0.315	5.75043e-44	7
Il1r2	7.94307e-48	1.55385	0.81	0.233	1.25485e-43	7
Etv3	1.10479e-47	1.0754	0.748	0.243	1.74534e-43	7
Rel	1.85461e-47	1.14469	0.902	0.488	2.92991e-43	7
H2-Oa	1.74955e-44	0.574292	0.325	0.014	2.76394e-40	7
H2-DMa	4.12604e-43	1.10418	0.853	0.362	6.51832e-39	7
Pxdc1	1.30988e-42	0.895131	0.564	0.119	2.06935e-38	7
Klrd1	6.07816e-42	1.21091	0.712	0.153	9.60228e-38	7
Mpc1	1.19315e-40	0.926264	0.791	0.351	1.88494e-36	7
Ifitm2	1.73245e-40	1.19929	0.957	0.834	2.73692e-36	7
Sub1	2.36607e-40	0.963432	0.957	0.789	3.73791e-36	7
Traf1	9.87108e-40	0.971108	0.84	0.34	1.55943e-35	7
Cd86	2.3725e-39	0.886022	0.73	0.258	3.74807e-35	7
Nr4a3	5.39778e-39	0.970078	0.675	0.201	8.52741e-35	7
S100a11	6.24327e-38	0.965982	0.988	0.876	9.86311e-34	7
Flt3	1.1736e-37	0.348557	0.245	0.006	1.85406e-33	7
Cd83	6.97279e-37	0.887744	0.724	0.242	1.10156e-32	7
Ass1	4.37834e-36	0.901042	0.638	0.187	6.9169e-32	7
Plscr1	6.79769e-36	0.699774	0.454	0.088	1.0739e-31	7
Dapp1	9.57721e-36	0.769073	0.681	0.194	1.51301e-31	7
Pgf	1.43324e-35	1.0823	0.344	0.051	2.26423e-31	7
Avpi1	2.54352e-35	0.746196	0.595	0.144	4.01825e-31	7
H2-DMb1	2.70863e-35	1.0842	0.748	0.277	4.27909e-31	7
Il4i1	6.44798e-35	0.675001	0.252	0.007	1.01865e-30	7
Tnfaip8	2.04206e-34	0.787905	0.73	0.263	3.22604e-30	7
Cd209a	4.80389e-34	0.739566	0.276	0.008	7.58919e-30	7
Tspan13	6.20876e-34	0.715159	0.632	0.149	9.8086e-30	7
Plet1	3.20162e-33	0.623011	0.209	0.007	5.05792e-29	7
Lactb	6.25396e-33	0.689032	0.546	0.164	9.88001e-29	7
Tuba1a	8.39566e-32	0.80209	0.607	0.176	1.32635e-27	7
Myo1g	8.6673e-32	0.668748	0.528	0.152	1.36926e-27	7
Psmb9	9.06961e-32	0.791922	0.736	0.325	1.43282e-27	7
Rogdi	1.08761e-31	0.553324	0.337	0.052	1.71821e-27	7
Got1	1.10281e-31	0.977623	0.65	0.296	1.74222e-27	7
Dpp4	4.21413e-31	0.334453	0.258	0.016	6.65748e-27	7
Bhlhe40	4.54827e-31	0.866366	0.865	0.469	7.18536e-27	7
Psme2	5.07312e-31	1.05595	0.779	0.469	8.01451e-27	7
Plbd1	4.07552e-30	0.836991	0.724	0.285	6.4385e-26	7
Map3k14	4.12605e-30	0.523601	0.35	0.056	6.51834e-26	7
Cdkn1a	1.37878e-29	0.923754	0.896	0.616	2.1782e-25	7
Ifitm3	3.01573e-28	1.21878	0.89	0.698	4.76424e-24	7
Rap2a	1.86852e-27	0.633922	0.454	0.137	2.95189e-23	7
Fscn1	2.14705e-27	1.16858	0.202	0.023	3.39191e-23	7
Tmem123	3.07313e-27	0.887503	0.534	0.231	4.85493e-23	7
Psme1	5.41293e-27	0.747125	0.926	0.681	8.55135e-23	7
Mif4gd	1.6437e-26	0.539134	0.442	0.114	2.59672e-22	7
Gcnt2	2.14344e-26	0.625132	0.509	0.107	3.38621e-22	7
Smim3	4.65952e-26	0.67083	0.706	0.28	7.36111e-22	7
Klrk1	5.76017e-26	0.673992	0.632	0.15	9.09991e-22	7
St8sia4	1.29277e-25	0.622951	0.491	0.133	2.04232e-21	7
P2ry10	2.08376e-25	0.620532	0.564	0.133	3.29193e-21	7
Clec7a	4.87716e-25	1.11591	0.804	0.441	7.70494e-21	7
H2afy	1.03317e-24	0.637317	0.798	0.395	1.6322e-20	7
Clec10a	4.18451e-24	0.550052	0.239	0.033	6.61069e-20	7
Vdr	8.35725e-24	0.328849	0.294	0.036	1.32028e-19	7
Cfp	8.77464e-24	0.866424	0.638	0.324	1.38622e-19	7
Spint2	1.669e-23	0.448023	0.282	0.041	2.63669e-19	7
Malt1	8.99135e-23	0.789271	0.779	0.415	1.42045e-18	7
Map3k1	3.24947e-22	0.473719	0.399	0.105	5.13351e-18	7
Gm2a	5.3109e-22	0.725711	0.742	0.421	8.39016e-18	7
Il7r	8.79573e-22	0.7245	0.589	0.232	1.38955e-17	7
Bcl2a1d	7.6619e-21	0.686597	0.595	0.262	1.21043e-16	7
Gpr132	1.29257e-20	0.532419	0.583	0.216	2.042e-16	7
Rassf1	1.96047e-20	0.512475	0.497	0.178	3.09714e-16	7
Relb	3.32402e-20	0.563369	0.448	0.166	5.25128e-16	7
Fyn	5.81121e-20	0.482581	0.479	0.146	9.18054e-16	7
Zbtb18	1.28758e-19	0.337515	0.282	0.046	2.03411e-15	7
Gdi2	3.58398e-19	0.563458	0.871	0.633	5.66196e-15	7
AA467197	4.74616e-19	0.847995	0.503	0.169	7.49798e-15	7
Tmem131	5.08454e-19	0.404738	0.319	0.08	8.03256e-15	7
Mcemp1	6.51822e-19	0.531015	0.497	0.123	1.02975e-14	7
Polb	8.45666e-19	0.405513	0.368	0.103	1.33598e-14	7
Nr4a2	8.72982e-19	0.645806	0.564	0.218	1.37914e-14	7
Gfpt1	1.14411e-18	0.504568	0.429	0.146	1.80747e-14	7
Vrk1	1.99212e-18	0.396485	0.38	0.101	3.14715e-14	7
Fam49b	2.04975e-18	0.524193	0.804	0.472	3.2382e-14	7
Ikbkb	5.22183e-18	0.453117	0.479	0.181	8.24945e-14	7
Csf2rb	5.59754e-18	0.574424	0.706	0.314	8.84299e-14	7
Prnp	7.04554e-18	0.483317	0.294	0.07	1.11305e-13	7
Gpr171	1.00462e-17	0.545138	0.405	0.134	1.5871e-13	7
Pcgf5	1.06342e-17	0.455063	0.436	0.153	1.67999e-13	7
Cd47	1.13684e-17	0.496543	0.877	0.698	1.79598e-13	7
Mfge8	1.19927e-17	0.646632	0.27	0.075	1.8946e-13	7
Lmnb1	1.42066e-17	0.542284	0.81	0.355	2.24435e-13	7
Snx20	1.71267e-17	0.56775	0.761	0.371	2.70568e-13	7
Il21r	1.83108e-17	0.462776	0.442	0.139	2.89274e-13	7
Iscu	5.32863e-17	0.500951	0.472	0.206	8.41817e-13	7
Uck2	7.33359e-17	0.45582	0.497	0.169	1.15856e-12	7
Cenpa	7.87204e-17	0.521223	0.503	0.19	1.24363e-12	7
Pmaip1	1.21242e-16	0.51114	0.387	0.121	1.91538e-12	7
Ctnna1	1.40586e-16	0.512411	0.436	0.192	2.22099e-12	7
Cystm1	1.43054e-16	0.332181	0.233	0.029	2.25997e-12	7
Acadm	1.56445e-16	0.387454	0.405	0.131	2.47152e-12	7
Foxn3	1.70886e-16	0.423247	0.448	0.149	2.69965e-12	7
Cxcl16	2.9212e-16	0.664537	0.798	0.561	4.61491e-12	7
Phlpp1	3.26285e-16	0.30788	0.276	0.058	5.15465e-12	7
Gpd2	3.4747e-16	0.370762	0.38	0.107	5.48933e-12	7
Pim3	4.17205e-16	0.437229	0.387	0.119	6.591e-12	7
Arf4	7.19701e-16	0.572417	0.742	0.458	1.13698e-11	7
Rheb	1.07407e-15	0.469172	0.663	0.346	1.69681e-11	7
Klrb1b	1.1527e-15	0.455501	0.368	0.103	1.82103e-11	7
Ddt	1.39015e-15	0.535145	0.442	0.197	2.19615e-11	7
Gadd45b	1.52091e-15	0.802846	0.859	0.742	2.40273e-11	7
Cnn2	1.75295e-15	0.486012	0.479	0.193	2.76932e-11	7
Samsn1	2.80045e-15	0.837846	0.607	0.326	4.42415e-11	7
Grb2	3.81009e-15	0.470422	0.767	0.479	6.01919e-11	7
Smdt1	6.98428e-15	0.483238	0.859	0.721	1.10338e-10	7
Csrp1	8.67269e-15	0.419653	0.405	0.141	1.37011e-10	7
Gosr2	1.49424e-14	0.376907	0.387	0.143	2.3606e-10	7
Psmb10	3.6409e-14	0.486999	0.65	0.355	5.75189e-10	7
Ktn1	3.89833e-14	0.483929	0.356	0.155	6.15859e-10	7
Rnh1	4.1681e-14	0.531968	0.822	0.575	6.58477e-10	7
Dennd4a	5.31173e-14	0.479785	0.699	0.348	8.39147e-10	7
Ece1	6.00595e-14	0.3156	0.282	0.068	9.4882e-10	7
Bloc1s2	6.07809e-14	0.341047	0.393	0.138	9.60217e-10	7
4930523C07Rik	6.22855e-14	0.463231	0.466	0.171	9.83986e-10	7
Tm2d2	6.2772e-14	0.419721	0.429	0.198	9.91673e-10	7
Ncoa7	8.76537e-14	0.41305	0.245	0.078	1.38475e-09	7
Zfp36	1.67859e-13	0.520759	0.816	0.525	2.65184e-09	7
Cbfa2t3	1.687e-13	0.280215	0.209	0.038	2.66512e-09	7
Ms4a4c	1.99782e-13	0.651627	0.497	0.196	3.15616e-09	7
Rrad	2.09258e-13	0.471751	0.282	0.088	3.30586e-09	7
Fdps	2.58905e-13	0.401821	0.319	0.103	4.09018e-09	7
Ly6a	2.98524e-13	0.714281	0.509	0.229	4.71608e-09	7
Flot1	3.56689e-13	0.36579	0.399	0.149	5.63497e-09	7
Pkp3	4.10879e-13	0.377399	0.282	0.08	6.49107e-09	7
Bri3bp	5.16729e-13	0.297617	0.301	0.084	8.16329e-09	7
Hsd17b10	6.50774e-13	0.374174	0.497	0.207	1.02809e-08	7
Flrt3	8.92547e-13	0.422164	0.337	0.09	1.41005e-08	7
Rab21	1.0372e-12	0.401104	0.564	0.279	1.63856e-08	7
Psma7	1.14302e-12	0.454235	0.847	0.724	1.80574e-08	7
Appl1	1.35906e-12	0.374964	0.294	0.11	2.14704e-08	7
Sri	1.48217e-12	0.459829	0.675	0.415	2.34154e-08	7
Rps27l	1.67933e-12	0.71008	0.785	0.671	2.65301e-08	7
Psma1	1.69142e-12	0.393805	0.626	0.342	2.6721e-08	7
Ndufa6	1.80251e-12	0.424914	0.767	0.498	2.8476e-08	7
Fam98c	2.23876e-12	0.255081	0.27	0.073	3.53679e-08	7
Rala	2.45706e-12	0.409002	0.601	0.327	3.88167e-08	7
Itga4	2.49365e-12	0.450907	0.307	0.119	3.93947e-08	7
Pde4b	3.32904e-12	0.459468	0.571	0.292	5.25922e-08	7
Pvr	3.33203e-12	0.291133	0.294	0.091	5.26393e-08	7
Gyg	3.39263e-12	0.432431	0.252	0.09	5.35968e-08	7
Arl5c	3.77793e-12	0.497277	0.252	0.098	5.96837e-08	7
Dbnl	4.34691e-12	0.354754	0.399	0.181	6.86725e-08	7
Gabarapl1	4.42476e-12	0.368417	0.411	0.17	6.99024e-08	7
Ccdc12	4.59765e-12	0.386651	0.663	0.378	7.26337e-08	7
Ube2e3	4.78307e-12	0.339419	0.387	0.155	7.55629e-08	7
Zmiz2	6.0328e-12	0.300601	0.319	0.109	9.53062e-08	7
Limd2	6.42851e-12	0.415508	0.528	0.255	1.01558e-07	7
Glipr2	6.81885e-12	0.406939	0.282	0.096	1.07724e-07	7
Hat1	8.15907e-12	0.340535	0.35	0.131	1.28897e-07	7
Maff	1.00158e-11	0.385027	0.503	0.224	1.5823e-07	7
Cd80	1.02674e-11	0.298701	0.276	0.07	1.62205e-07	7
Necap2	1.31429e-11	0.337171	0.472	0.22	2.07631e-07	7
Lrrk1	1.57376e-11	0.272259	0.221	0.057	2.48623e-07	7
Crem	1.58979e-11	0.413115	0.656	0.319	2.51155e-07	7
Smchd1	2.22723e-11	0.457042	0.546	0.282	3.51858e-07	7
Prcp	2.24062e-11	0.337806	0.38	0.157	3.53973e-07	7
Emd	2.40422e-11	0.374619	0.546	0.259	3.79819e-07	7
Sp140	2.53282e-11	0.374035	0.374	0.15	4.00135e-07	7
Slc38a1	3.84039e-11	0.43377	0.54	0.277	6.06705e-07	7
Uvrag	4.46033e-11	0.355833	0.46	0.197	7.04643e-07	7
Cd40	5.90875e-11	0.304247	0.282	0.088	9.33464e-07	7
Ptcd2	6.30394e-11	0.255373	0.239	0.068	9.95896e-07	7
Rassf3	6.73273e-11	0.302751	0.301	0.101	1.06364e-06	7
Foxp1	7.86531e-11	0.400049	0.454	0.219	1.24256e-06	7
Cd300a	7.97413e-11	0.414206	0.423	0.204	1.25975e-06	7
Pik3r1	1.26719e-10	0.448456	0.448	0.242	2.00191e-06	7
Slc25a20	1.33651e-10	0.257534	0.252	0.068	2.11142e-06	7
Olfm1	1.51536e-10	0.329173	0.35	0.144	2.39396e-06	7
Etv6	1.5775e-10	0.287657	0.325	0.124	2.49213e-06	7
Sod1	1.66666e-10	0.377254	0.466	0.243	2.63298e-06	7
Crtc3	1.88254e-10	0.2949	0.368	0.141	2.97404e-06	7
Ppdpf	1.88375e-10	0.320898	0.319	0.14	2.97594e-06	7
Tob2	2.5947e-10	0.340333	0.417	0.18	4.09911e-06	7
Txnrd1	2.69039e-10	0.458856	0.706	0.435	4.25028e-06	7
Tmsb10	2.89537e-10	0.513086	0.951	0.833	4.5741e-06	7
Dusp5	2.95399e-10	0.370081	0.742	0.42	4.66672e-06	7
Arl4c	3.22362e-10	0.479357	0.712	0.483	5.09267e-06	7
Fh1	3.22749e-10	0.270271	0.313	0.119	5.09879e-06	7
Eprs	3.42515e-10	0.476056	0.503	0.278	5.41105e-06	7
Ccdc50	5.45128e-10	0.292372	0.356	0.154	8.61193e-06	7
Jak2	5.72323e-10	0.318266	0.423	0.159	9.04155e-06	7
Tiparp	5.88825e-10	0.520468	0.583	0.365	9.30226e-06	7
Il1b	6.7742e-10	0.469688	0.816	0.528	1.07019e-05	7
Nt5c	7.48407e-10	0.33679	0.54	0.292	1.18233e-05	7
Mgl2	8.7105e-10	0.399595	0.202	0.042	1.37608e-05	7
Ywhah	8.90987e-10	0.379815	0.718	0.441	1.40758e-05	7
Spint1	9.52171e-10	0.27431	0.294	0.101	1.50424e-05	7
Uap1	1.04054e-09	0.480259	0.258	0.126	1.64384e-05	7
Rsu1	1.12023e-09	0.298273	0.436	0.204	1.76974e-05	7
Ube2i	1.21274e-09	0.329745	0.706	0.452	1.91588e-05	7
Basp1	1.22899e-09	0.509343	0.89	0.683	1.94156e-05	7
Twf2	1.39318e-09	0.313926	0.448	0.214	2.20095e-05	7
Pak1	1.48085e-09	0.314825	0.288	0.117	2.33944e-05	7
Pank2	1.81886e-09	0.2652	0.258	0.089	2.87343e-05	7
Tap2	1.9074e-09	0.306721	0.368	0.157	3.01331e-05	7
Cd274	2.27692e-09	0.422642	0.466	0.236	3.59707e-05	7
Stat1	2.45776e-09	0.337215	0.387	0.174	3.88277e-05	7
Fosb	2.47323e-09	0.468553	0.693	0.421	3.90721e-05	7
Auh	2.68198e-09	0.253369	0.282	0.11	4.23699e-05	7
Tmem176a	2.70692e-09	0.538619	0.374	0.174	4.27639e-05	7
Hnrnpdl	2.81523e-09	0.329352	0.564	0.316	4.44751e-05	7
Sdhaf1	2.93089e-09	0.283234	0.221	0.077	4.63023e-05	7
Stxbp2	3.23808e-09	0.261084	0.319	0.131	5.11553e-05	7
Timm10b	3.50965e-09	0.317842	0.479	0.249	5.54455e-05	7
Ahr	3.81598e-09	0.332699	0.319	0.134	6.02849e-05	7
Itgax	4.21034e-09	0.283268	0.38	0.16	6.6515e-05	7
Psmb4	4.30211e-09	0.321475	0.773	0.546	6.79647e-05	7
Skap2	4.96698e-09	0.319823	0.546	0.286	7.84683e-05	7
Atf3	6.35432e-09	0.617909	0.706	0.509	0.000100386	7
Itgb7	6.42469e-09	0.311616	0.405	0.171	0.000101497	7
Fam110a	7.23935e-09	0.298651	0.344	0.131	0.000114367	7
Tmem256	7.51517e-09	0.339689	0.638	0.418	0.000118725	7
Ctsh	7.71157e-09	0.333276	0.859	0.585	0.000121827	7
Pdcd1lg2	8.55196e-09	0.270785	0.233	0.074	0.000135104	7
Arl5a	8.63926e-09	0.280798	0.319	0.13	0.000136483	7
D8Ertd738e	8.69067e-09	0.373913	0.859	0.754	0.000137295	7
Il4ra	9.01634e-09	0.29929	0.466	0.219	0.00014244	7
Birc2	9.47293e-09	0.288466	0.307	0.122	0.000149653	7
Slc25a33	1.147e-08	0.274838	0.264	0.099	0.000181203	7
Srsf3	1.15296e-08	0.336974	0.791	0.583	0.000182145	7
Fbxo34	1.22272e-08	0.270439	0.264	0.107	0.000193165	7
Nudt9	1.35767e-08	0.267652	0.282	0.117	0.000214485	7
Mvp	1.43204e-08	0.272897	0.411	0.202	0.000226233	7
Ppp2ca	1.48552e-08	0.369899	0.515	0.289	0.000234682	7
Sumo2	1.6502e-08	0.354219	0.755	0.565	0.000260699	7
Irf5	1.69672e-08	0.288579	0.368	0.172	0.000268048	7
Crlf2	1.87013e-08	0.333774	0.644	0.399	0.000295443	7
Stat4	2.04981e-08	0.295342	0.307	0.11	0.000323829	7
Cope	2.23638e-08	0.297241	0.577	0.336	0.000353304	7
Nfil3	2.47975e-08	0.32578	0.442	0.219	0.000391751	7
Marcks	3.41169e-08	0.503474	0.595	0.385	0.000538979	7
Eif3i	4.48291e-08	0.304573	0.687	0.475	0.00070821	7
Apobec3	4.82852e-08	0.255702	0.27	0.116	0.00076281	7
Selplg	4.86663e-08	0.32143	0.669	0.388	0.00076883	7
Serf2	4.90481e-08	0.322169	0.877	0.754	0.000774862	7
Ndrg1	5.1867e-08	0.373725	0.442	0.238	0.000819395	7
Purb	5.25649e-08	0.310673	0.552	0.319	0.00083042	7
Klf4	5.31086e-08	0.431277	0.571	0.329	0.000839009	7
Mrpl54	5.38078e-08	0.290842	0.552	0.32	0.000850055	7
Atpif1	5.42381e-08	0.352039	0.84	0.686	0.000856854	7
Vasp	5.64382e-08	0.291536	0.675	0.396	0.00089161	7
H2-T23	6.00685e-08	0.335794	0.742	0.498	0.000948963	7
Wfdc17	6.01838e-08	0.346066	0.675	0.385	0.000950784	7
Tmem14c	6.30427e-08	0.286957	0.724	0.491	0.000995948	7
Zfp36l1	7.21681e-08	0.426988	0.564	0.365	0.00114011	7
Gpr183	8.48815e-08	0.390108	0.362	0.18	0.00134096	7
Arih2	1.09125e-07	0.260762	0.331	0.142	0.00172396	7
Ghitm	1.10945e-07	0.287953	0.491	0.287	0.00175271	7
Samhd1	1.12488e-07	0.358904	0.656	0.382	0.00177709	7
Herpud1	1.15772e-07	0.362036	0.374	0.208	0.00182896	7
Tmem176b	1.26328e-07	0.469577	0.356	0.192	0.00199574	7
Atp5md	1.33952e-07	0.353336	0.791	0.644	0.00211617	7
Ifi205	1.37821e-07	0.27835	0.202	0.06	0.0021773	7
Arpp19	1.4033e-07	0.293368	0.718	0.494	0.00221694	7
Agpat4	1.40659e-07	0.26765	0.331	0.158	0.00222213	7
Gnb2	1.49291e-07	0.287341	0.859	0.704	0.00235851	7
Epsti1	1.77638e-07	0.457965	0.485	0.295	0.00280633	7
Ndufb8	1.94161e-07	0.285547	0.693	0.46	0.00306736	7
Swap70	2.07206e-07	0.331501	0.325	0.172	0.00327344	7
Cnbp	2.099e-07	0.293987	0.748	0.53	0.003316	7
Pgls	2.27461e-07	0.287736	0.718	0.488	0.00359344	7
Mrps7	2.35866e-07	0.25403	0.319	0.164	0.00372622	7
Csrnp1	2.73148e-07	0.323426	0.528	0.289	0.00431519	7
Stk24	2.92628e-07	0.308457	0.423	0.234	0.00462294	7
Psma3	3.31463e-07	0.311613	0.724	0.537	0.00523645	7
Nedd8	3.32765e-07	0.300972	0.81	0.707	0.00525702	7
Tap1	3.9214e-07	0.296282	0.417	0.224	0.00619503	7
Serpinb9	4.00167e-07	0.383274	0.245	0.104	0.00632184	7
Ube2j2	4.11884e-07	0.29929	0.405	0.24	0.00650694	7
Areg	4.30734e-07	0.681331	0.221	0.079	0.00680474	7
Jarid2	4.5476e-07	0.272085	0.38	0.195	0.00718429	7
Nup98	4.66206e-07	0.259573	0.38	0.185	0.00736511	7
Runx3	5.08369e-07	0.291039	0.528	0.276	0.00803121	7
Nfkbib	5.31304e-07	0.284811	0.399	0.223	0.00839355	7
Psmc4	5.53221e-07	0.264611	0.466	0.267	0.00873979	7
Taf10	6.88943e-07	0.255967	0.706	0.484	0.0108839	7
Cuedc2	7.00567e-07	0.258357	0.429	0.25	0.0110676	7
Pip4k2a	7.38798e-07	0.260189	0.313	0.159	0.0116715	7
Ccnl1	7.49331e-07	0.273665	0.822	0.607	0.0118379	7
Gpbp1	7.68757e-07	0.268081	0.472	0.264	0.0121448	7
Mrpl52	8.18241e-07	0.274899	0.84	0.724	0.0129266	7
Itm2c	1.04494e-06	0.25158	0.558	0.321	0.016508	7
Tuba4a	1.1801e-06	0.263367	0.362	0.182	0.0186432	7
Rgs2	1.24464e-06	0.492926	0.693	0.57	0.0196628	7
Fgl2	1.45576e-06	0.317418	0.374	0.188	0.0229981	7
Wnk1	1.47529e-06	0.358945	0.638	0.438	0.0233066	7
Clic4	1.509e-06	0.342382	0.509	0.331	0.0238392	7
Kdm6b	1.54188e-06	0.290937	0.65	0.402	0.0243586	7
Pfkp	2.30618e-06	0.268826	0.368	0.212	0.036433	7
Tbca	2.32026e-06	0.26358	0.638	0.438	0.0366555	7
Psmb2	2.32565e-06	0.269938	0.613	0.408	0.0367407	7
Orai1	2.43752e-06	0.261764	0.417	0.227	0.0385079	7
Cmip	2.52925e-06	0.260718	0.466	0.267	0.0399571	7
Srsf7	2.9858e-06	0.286337	0.607	0.404	0.0471697	7
Nfkb2	3.08464e-06	0.26667	0.423	0.239	0.0487312	7
Spty2d1	3.30213e-06	0.31274	0.466	0.299	0.052167	7
Spag9	4.02892e-06	0.257548	0.779	0.544	0.0636489	7
Picalm	4.13559e-06	0.284732	0.687	0.465	0.065334	7
Slc38a2	4.78606e-06	0.263305	0.693	0.458	0.0756102	7
Pomp	4.99741e-06	0.275504	0.798	0.697	0.0789491	7
Tmed5	5.44774e-06	0.267164	0.577	0.368	0.0860634	7
Tmem160	6.18441e-06	0.27465	0.595	0.42	0.0977014	7
Ywhaq	7.4362e-06	0.263601	0.534	0.354	0.117477	7
Ccdc88a	1.29177e-05	0.253771	0.282	0.146	0.204073	7
Anxa4	1.35437e-05	0.255346	0.331	0.194	0.213963	7
Top1	1.40455e-05	0.268869	0.773	0.603	0.22189	7
Nfat5	1.69712e-05	0.25642	0.442	0.264	0.268111	7
Ckb	1.76341e-05	0.301317	0.472	0.256	0.278583	7
Hnrnpa1	1.91419e-05	0.251272	0.638	0.448	0.302404	7
Ranbp2	2.21084e-05	0.274483	0.399	0.261	0.349268	7
Hilpda	2.4993e-05	0.447086	0.558	0.392	0.39484	7
Marcksl1	2.81633e-05	0.338001	0.38	0.239	0.444923	7
Ubl3	3.15924e-05	0.266834	0.472	0.315	0.499097	7
Ptms	3.21302e-05	0.285781	0.718	0.554	0.507593	7
Cwc25	3.41869e-05	0.265986	0.319	0.167	0.540084	7
Irf8	4.42379e-05	0.313046	0.497	0.294	0.69887	7
Tnip3	4.47436e-05	0.253364	0.356	0.168	0.706859	7
Timp1	6.6557e-05	0.318609	0.399	0.207	1	7
Bcl2a1a	6.71216e-05	0.300613	0.294	0.184	1	7
Pitpna	9.0243e-05	0.256158	0.706	0.562	1	7
Gadd45g	0.000180143	0.309867	0.38	0.244	1	7
Gngt2	0.00023759	0.275621	0.546	0.379	1	7
Txndc17	0.000461192	0.250976	0.656	0.503	1	7

## Sheet: Cluster8
Gene	p_val	avg_log2FC	pct.1	pct.2	p_val_adj	cluster
Cd2	3.91995e-117	2.3384	0.981	0.134	6.19274e-113	8
Tnfrsf4	5.96164e-103	2.94264	0.913	0.045	9.4182e-99	8
Tnfrsf18	3.72843e-89	2.19978	0.883	0.141	5.89017e-85	8
Icos	1.82807e-79	1.79272	0.854	0.08	2.88798e-75	8
Cd3d	3.47273e-69	2.00775	0.913	0.11	5.48622e-65	8
Foxp3	3.01535e-68	1.13311	0.534	0.01	4.76364e-64	8
Tnfrsf9	8.51734e-65	2.07038	0.786	0.165	1.34557e-60	8
Ctla4	2.25294e-63	1.63693	0.67	0.051	3.55919e-59	8
Ikzf2	2.83549e-62	1.6118	0.738	0.089	4.4795e-58	8
Cd3g	2.248e-61	1.78497	0.942	0.111	3.55138e-57	8
Ltb	4.22425e-61	1.70504	0.777	0.131	6.67347e-57	8
Trac	4.70434e-52	1.39687	0.748	0.091	7.43192e-48	8
Ptprcap	3.93638e-51	1.49606	0.777	0.153	6.2187e-47	8
Cd5	7.66404e-50	0.986503	0.553	0.039	1.21076e-45	8
Cd6	6.23286e-49	0.997659	0.563	0.037	9.84668e-45	8
Sdf4	1.9275e-47	1.35618	0.796	0.334	3.04507e-43	8
Hopx	2.28622e-47	1.48079	0.65	0.137	3.61176e-43	8
Cd3e	5.25221e-46	1.1275	0.65	0.072	8.29744e-42	8
Odc1	6.68707e-46	1.65502	0.913	0.574	1.05642e-41	8
Gzmb	3.95103e-45	2.08659	0.777	0.114	6.24184e-41	8
Il2ra	6.66498e-44	1.1468	0.505	0.033	1.05293e-39	8
Itgae	1.72946e-41	0.833116	0.408	0.018	2.73221e-37	8
Trbc2	4.871e-41	1.5101	0.845	0.147	7.69521e-37	8
Izumo1r	4.9385e-38	0.902378	0.33	0.009	7.80185e-34	8
Maf	5.7678e-38	1.1992	0.641	0.181	9.11197e-34	8
Ndfip1	5.88191e-38	1.22531	0.835	0.475	9.29224e-34	8
Cd4	3.15678e-37	0.694115	0.388	0.021	4.98708e-33	8
H2-Q7	1.714e-35	1.25068	0.913	0.502	2.70778e-31	8
Cd27	4.08156e-34	0.999808	0.515	0.075	6.44804e-30	8
Cd28	2.4909e-33	1.08618	0.573	0.103	3.93513e-29	8
Ets1	1.01199e-32	1.13368	0.699	0.184	1.59875e-28	8
Ifi27l2a	2.02433e-32	1.55706	0.971	0.623	3.19804e-28	8
AW112010	9.41718e-31	1.2541	0.971	0.592	1.48773e-26	8
2022-09-01	1.91654e-30	1.00186	0.66	0.151	3.02775e-26	8
Rora	3.64139e-30	1.04029	0.602	0.122	5.75267e-26	8
Ly6a	6.74123e-29	1.26235	0.728	0.226	1.06498e-24	8
Cd247	8.68291e-29	0.65765	0.388	0.037	1.37173e-24	8
Wnk1	9.87635e-29	1.13112	0.777	0.437	1.56027e-24	8
Sdcbp2	3.2671e-28	0.553519	0.311	0.023	5.16136e-24	8
Gimap1	7.58426e-28	0.844059	0.485	0.095	1.19816e-23	8
Klrg1	7.72797e-27	0.630321	0.262	0.011	1.22086e-22	8
Shisa5	9.10989e-27	1.00878	0.786	0.455	1.43918e-22	8
Gimap7	2.47131e-26	0.779122	0.34	0.039	3.90417e-22	8
Hif1a	4.41425e-26	1.0729	0.728	0.404	6.97364e-22	8
Rac2	2.87953e-25	0.950375	0.864	0.487	4.54908e-21	8
Lat	7.65478e-24	0.707053	0.466	0.065	1.2093e-19	8
Pkp3	1.09086e-23	0.729612	0.408	0.08	1.72334e-19	8
Tent5a	2.24584e-23	0.966463	0.476	0.169	3.54797e-19	8
Areg	2.72966e-23	1.41094	0.466	0.072	4.31231e-19	8
Grap	4.12187e-23	0.56044	0.369	0.048	6.51172e-19	8
Gimap3	9.74374e-23	0.725946	0.417	0.074	1.53932e-18	8
Sv2c	2.54904e-21	0.439076	0.233	0.013	4.02697e-17	8
Arl5a	5.93711e-21	0.667512	0.447	0.13	9.37945e-17	8
Ptpn18	2.02031e-20	0.834972	0.893	0.754	3.19168e-16	8
Ccr2	3.04774e-20	0.945124	0.602	0.238	4.81481e-16	8
Lrrc32	4.28449e-20	0.442505	0.223	0.01	6.76864e-16	8
Leprotl1	4.65895e-20	0.735544	0.641	0.277	7.36021e-16	8
Igtp	4.93948e-20	0.628579	0.388	0.078	7.80339e-16	8
Pla2g16	2.8133e-19	0.724774	0.553	0.231	4.44445e-15	8
Crlf2	4.12844e-19	0.877664	0.67	0.404	6.52211e-15	8
Neb	2.00727e-18	0.372436	0.204	0.009	3.17109e-14	8
Pglyrp1	2.53089e-18	0.79823	0.495	0.125	3.99831e-14	8
Gm8369	2.61142e-18	0.595845	0.301	0.039	4.12552e-14	8
Glrx	4.23746e-18	0.799477	0.563	0.258	6.69434e-14	8
Sytl2	1.46745e-17	0.435397	0.272	0.033	2.31827e-13	8
Gimap6	1.54484e-17	0.720985	0.485	0.124	2.44053e-13	8
Il2rg	1.84865e-17	0.707467	0.553	0.252	2.9205e-13	8
Itgav	2.54383e-17	0.74282	0.505	0.231	4.01874e-13	8
S100a13	4.53788e-17	0.752688	0.68	0.457	7.16895e-13	8
Dnajc1	6.4782e-17	0.616202	0.388	0.144	1.02343e-12	8
Ap3b1	7.653e-17	0.603991	0.408	0.141	1.20902e-12	8
Smad7	1.86572e-16	0.847611	0.718	0.356	2.94746e-12	8
Itgb7	3.11661e-16	0.722513	0.456	0.175	4.92362e-12	8
Cxcr3	3.34449e-16	0.504545	0.272	0.037	5.28363e-12	8
Trbc1	6.87344e-16	1.13644	0.456	0.132	1.08587e-11	8
Gata3	8.06578e-16	0.440187	0.282	0.039	1.27423e-11	8
Trp53inp1	9.40697e-16	0.483083	0.272	0.047	1.48611e-11	8
H2-T23	9.77827e-16	0.741146	0.767	0.503	1.54477e-11	8
Lag3	1.17849e-15	0.678227	0.282	0.061	1.86178e-11	8
Tmsb10	1.37004e-15	0.657348	1	0.834	2.16439e-11	8
Gimap8	1.8627e-15	0.425971	0.252	0.032	2.9427e-11	8
Cdkn1b	1.94626e-15	0.703563	0.437	0.187	3.0747e-11	8
Gimap4	1.96482e-15	0.630636	0.398	0.091	3.10403e-11	8
Cd37	3.23569e-15	0.568383	0.466	0.173	5.11175e-11	8
Bcl11b	4.62595e-15	0.37147	0.223	0.021	7.30808e-11	8
Gimap9	7.23332e-15	0.455714	0.311	0.057	1.14272e-10	8
Vgll4	8.63636e-15	0.706918	0.544	0.206	1.36437e-10	8
Samsn1	8.95495e-15	0.756021	0.718	0.329	1.4147e-10	8
Akap13	1.07803e-14	0.766709	0.728	0.484	1.70307e-10	8
Cst7	1.18719e-14	0.537311	0.359	0.089	1.87552e-10	8
Ttc39c	2.70423e-14	0.393781	0.252	0.053	4.27214e-10	8
Lrba	2.88409e-14	0.35583	0.204	0.029	4.55629e-10	8
Cmtm7	3.86705e-14	0.723723	0.573	0.357	6.10916e-10	8
S100a4	5.34519e-14	0.676809	1	0.813	8.44432e-10	8
Rabgap1l	8.91372e-14	0.42211	0.301	0.066	1.40819e-09	8
Capg	1.61799e-13	0.631261	0.903	0.733	2.55609e-09	8
Got1	1.93093e-13	0.757186	0.553	0.309	3.05049e-09	8
Ccdc88c	2.02078e-13	0.377542	0.233	0.038	3.19242e-09	8
Il7r	2.86317e-13	0.768941	0.534	0.243	4.52324e-09	8
Tesc	5.31588e-13	0.384498	0.204	0.021	8.39803e-09	8
Mbnl1	7.09149e-13	0.722166	0.631	0.407	1.12031e-08	8
Satb1	8.2084e-13	0.621744	0.398	0.122	1.29676e-08	8
Lamc1	9.86864e-13	0.412792	0.243	0.054	1.55905e-08	8
P2ry10	1.27483e-12	0.633804	0.417	0.149	2.01398e-08	8
Kdm2b	1.29748e-12	0.588164	0.359	0.122	2.04976e-08	8
Ccnd2	1.55165e-12	0.596334	0.417	0.166	2.45129e-08	8
Runx2	1.69398e-12	0.493129	0.301	0.093	2.67614e-08	8
Jund	1.91685e-12	0.606482	0.981	0.836	3.02824e-08	8
Rapsn	3.83351e-12	0.350143	0.233	0.043	6.05617e-08	8
Itpkb	4.07138e-12	0.605273	0.437	0.189	6.43197e-08	8
Aebp2	5.98241e-12	0.526064	0.388	0.163	9.45101e-08	8
Ly6e	6.44522e-12	0.618963	0.874	0.733	1.01822e-07	8
Rapgef6	6.7019e-12	0.538954	0.408	0.167	1.05877e-07	8
Cblb	7.65664e-12	0.484838	0.34	0.117	1.2096e-07	8
Dusp4	1.04285e-11	0.451019	0.301	0.088	1.6475e-07	8
Mbd2	1.21879e-11	0.552808	0.553	0.302	1.92545e-07	8
Hcst	1.78586e-11	0.65533	0.612	0.309	2.8213e-07	8
Psmb8	2.0069e-11	0.592915	0.922	0.781	3.1705e-07	8
Ptprc	2.44048e-11	0.610668	0.835	0.714	3.85548e-07	8
Cd69	2.88665e-11	0.828803	0.515	0.229	4.56033e-07	8
D16Ertd472e	3.29434e-11	0.545957	0.437	0.166	5.2044e-07	8
Cyb5a	3.41729e-11	0.531112	0.466	0.233	5.39864e-07	8
Limd2	4.37485e-11	0.542663	0.524	0.261	6.91138e-07	8
Elf1	6.56709e-11	0.558176	0.485	0.242	1.03747e-06	8
Rhoh	6.633e-11	0.519693	0.32	0.11	1.04788e-06	8
Abracl	7.01222e-11	0.564252	0.767	0.655	1.10779e-06	8
Batf	7.64427e-11	0.375879	0.272	0.07	1.20764e-06	8
Lck	7.77414e-11	0.45736	0.32	0.081	1.22816e-06	8
Ubald2	1.56601e-10	0.623607	0.544	0.33	2.47398e-06	8
Skap1	1.92304e-10	0.493922	0.369	0.119	3.03802e-06	8
Cish	2.87158e-10	0.495202	0.34	0.114	4.53653e-06	8
Birc2	4.70873e-10	0.429671	0.33	0.126	7.43885e-06	8
Dock2	5.67131e-10	0.496629	0.476	0.253	8.95954e-06	8
Peli1	6.51503e-10	0.498928	0.437	0.214	1.02924e-05	8
Itk	7.92647e-10	0.441877	0.35	0.099	1.25222e-05	8
Vcpkmt	8.17045e-10	0.409526	0.204	0.058	1.29077e-05	8
Foxo1	1.1131e-09	0.439204	0.32	0.112	1.75848e-05	8
Zfp36l1	1.23288e-09	0.62138	0.621	0.368	1.9477e-05	8
Rnf125	1.34295e-09	0.362689	0.252	0.062	2.12159e-05	8
Agfg1	1.42704e-09	0.42368	0.33	0.148	2.25444e-05	8
Atp2b4	1.92828e-09	0.4566	0.311	0.138	3.04629e-05	8
Il2rb	1.99233e-09	0.551814	0.495	0.17	3.14748e-05	8
Gna15	2.03761e-09	0.375345	0.233	0.071	3.21902e-05	8
Nr3c1	4.00877e-09	0.530294	0.388	0.197	6.33305e-05	8
Coro1a	4.20891e-09	0.556046	0.961	0.855	6.64924e-05	8
Mier1	4.77022e-09	0.474669	0.427	0.231	7.53599e-05	8
Zap70	4.86843e-09	0.275594	0.204	0.041	7.69115e-05	8
Unc119	6.5311e-09	0.385138	0.35	0.139	0.000103178	8
Smco4	9.14057e-09	0.320092	0.223	0.06	0.000144403	8
Gmfg	1.06426e-08	0.513302	0.67	0.49	0.000168132	8
Ifngr1	1.3167e-08	0.570532	0.68	0.418	0.000208013	8
Rhof	2.27074e-08	0.299571	0.223	0.059	0.000358732	8
Gbp3	2.29125e-08	0.310882	0.262	0.077	0.000361972	8
Crem	3.16499e-08	0.529848	0.553	0.332	0.000500005	8
Zeb1	3.93793e-08	0.370022	0.243	0.083	0.000622114	8
Ighm	4.00303e-08	0.425661	0.291	0.119	0.000632398	8
Itm2c	4.2872e-08	0.471625	0.505	0.329	0.000677292	8
Emsy	4.93136e-08	0.273896	0.214	0.06	0.000779057	8
Sh2d2a	5.18939e-08	0.520385	0.35	0.135	0.00081982	8
Krit1	5.69051e-08	0.361935	0.33	0.136	0.000898987	8
Msi2	6.30061e-08	0.284503	0.243	0.067	0.00099537	8
Sla	6.76329e-08	0.325946	0.33	0.122	0.00106847	8
Tnrc6b	7.78935e-08	0.418898	0.33	0.154	0.00123056	8
Prkca	8.04027e-08	0.295789	0.214	0.058	0.0012702	8
Spin1	8.10009e-08	0.338296	0.223	0.082	0.00127965	8
Ablim1	8.82082e-08	0.345183	0.243	0.079	0.00139351	8
Nrip1	8.96558e-08	0.438921	0.311	0.158	0.00141638	8
H2-Q6	9.81818e-08	0.415593	0.417	0.195	0.00155108	8
Fis1	1.1508e-07	0.470086	0.573	0.417	0.00181803	8
Tut4	1.2837e-07	0.442802	0.388	0.19	0.00202798	8
Srp14	1.32964e-07	0.432645	0.612	0.459	0.00210056	8
Bcl2l1	1.49183e-07	0.365061	0.272	0.105	0.00235679	8
Tapbpl	1.74751e-07	0.326988	0.204	0.079	0.00276071	8
Serinc3	2.04886e-07	0.529551	0.534	0.393	0.00323679	8
Selplg	2.33495e-07	0.502678	0.592	0.398	0.00368875	8
Ssbp3	2.82796e-07	0.31672	0.204	0.081	0.00446761	8
Fam107b	2.91372e-07	0.485816	0.495	0.298	0.00460309	8
Pde4d	2.94143e-07	0.326067	0.272	0.105	0.00464687	8
Anxa6	3.45606e-07	0.353222	0.359	0.166	0.00545988	8
Gimap5	4.4193e-07	0.445433	0.262	0.103	0.0069816	8
Ube2b	4.76674e-07	0.489959	0.621	0.48	0.00753049	8
Fkbp1a	5.65335e-07	0.473569	0.524	0.372	0.00893116	8
Mat2b	5.69613e-07	0.348594	0.32	0.153	0.00899874	8
Chd3	7.40877e-07	0.300432	0.252	0.097	0.0117044	8
Mdh1	7.65631e-07	0.490892	0.437	0.29	0.0120954	8
Zdhhc18	7.8026e-07	0.345183	0.272	0.116	0.0123265	8
Chchd10	8.30603e-07	0.453679	0.282	0.116	0.0131219	8
Zbtb1	9.98842e-07	0.325803	0.223	0.095	0.0157797	8
Fam129a	1.01861e-06	0.352319	0.34	0.169	0.016092	8
Fam117b	1.20569e-06	0.368698	0.243	0.124	0.0190475	8
Faim	1.29539e-06	0.345685	0.252	0.132	0.0204645	8
Casp3	1.4511e-06	0.304116	0.262	0.1	0.0229244	8
Lncpint	1.49918e-06	0.369918	0.301	0.155	0.023684	8
Rgs16	1.59572e-06	0.474739	0.311	0.119	0.0252092	8
Stk24	1.69413e-06	0.425773	0.388	0.24	0.0267638	8
Gm37033	1.82918e-06	0.376792	0.243	0.104	0.0288974	8
Stk4	2.13024e-06	0.343249	0.32	0.15	0.0336536	8
Tmem123	2.18599e-06	0.386822	0.427	0.243	0.0345342	8
Cast	2.44473e-06	0.427784	0.427	0.267	0.0386218	8
Cdc42se2	2.74052e-06	0.336558	0.33	0.179	0.0432948	8
Mettl23	3.20161e-06	0.33608	0.32	0.175	0.050579	8
Tpp2	3.51256e-06	0.36497	0.359	0.214	0.0554914	8
Tmem160	3.56297e-06	0.381178	0.563	0.426	0.0562879	8
Lars2	4.03029e-06	0.345183	0.99	0.865	0.0636705	8
Gm19585	4.58227e-06	0.327192	0.272	0.099	0.0723906	8
Uap1	5.02475e-06	0.362699	0.291	0.128	0.0793809	8
Uqcrfs1	5.76083e-06	0.374224	0.524	0.381	0.0910096	8
Tnfrsf1b	5.77928e-06	0.366618	0.427	0.247	0.091301	8
Pigx	6.15482e-06	0.289968	0.243	0.121	0.0972338	8
Rilpl2	6.46889e-06	0.466098	0.466	0.311	0.102195	8
Cntrl	8.28741e-06	0.29136	0.243	0.123	0.130925	8
Frg1	9.55413e-06	0.350348	0.311	0.192	0.150936	8
Pnrc1	9.75756e-06	0.375941	0.922	0.813	0.15415	8
Stat3	1.00662e-05	0.390078	0.505	0.326	0.159025	8
Arf6	1.20944e-05	0.339121	0.398	0.255	0.191067	8
1810037I17Rik	1.31062e-05	0.394767	0.553	0.427	0.207051	8
Arid4b	1.53753e-05	0.366978	0.35	0.216	0.2429	8
Pak2	1.65688e-05	0.3719	0.544	0.403	0.261753	8
Mrps6	1.69057e-05	0.327654	0.282	0.151	0.267077	8
Icam1	2.11615e-05	0.356197	0.35	0.204	0.334309	8
N4bp1	2.24957e-05	0.338373	0.408	0.238	0.355386	8
Rsbn1l	2.34065e-05	0.312874	0.369	0.207	0.369775	8
Cd82	2.43824e-05	0.323074	0.369	0.203	0.385193	8
Saraf	2.48105e-05	0.347141	0.476	0.312	0.391957	8
Gbp7	2.54272e-05	0.32386	0.262	0.129	0.401698	8
Sec62	2.5533e-05	0.395384	0.524	0.395	0.40337	8
Lbh	2.5612e-05	0.336335	0.252	0.14	0.404618	8
Nfil3	2.93483e-05	0.395554	0.34	0.228	0.463645	8
Ms4a4b	2.99039e-05	0.439087	0.398	0.176	0.472421	8
Rnf138	3.42244e-05	0.335291	0.243	0.138	0.540678	8
Zc3hav1	3.60379e-05	0.330853	0.398	0.237	0.569326	8
Prrc2c	4.8058e-05	0.376417	0.534	0.424	0.75922	8
Prkch	4.83818e-05	0.268137	0.233	0.114	0.764336	8
Traf1	4.87347e-05	0.384799	0.534	0.364	0.769911	8
Nsd3	5.02661e-05	0.345586	0.427	0.281	0.794104	8
Ptp4a2	5.33099e-05	0.381555	0.592	0.481	0.84219	8
Psmb9	6.13689e-05	0.375732	0.476	0.346	0.969506	8
Sytl3	6.28609e-05	0.290609	0.311	0.127	0.993076	8
Eea1	7.07372e-05	0.367537	0.35	0.218	1	8
Isg20	7.65387e-05	0.292216	0.272	0.111	1	8
Tap1	9.56665e-05	0.366793	0.34	0.232	1	8
Prr13	9.75156e-05	0.331647	0.495	0.355	1	8
Arl6ip1	0.000115683	0.368886	0.573	0.459	1	8
Max	0.000125187	0.27417	0.243	0.131	1	8
Fkbp3	0.000129228	0.306176	0.369	0.247	1	8
CT010467.1	0.000130149	0.312643	0.845	0.732	1	8
Ncoa3	0.000132079	0.260402	0.214	0.111	1	8
Ciapin1	0.000137875	0.253634	0.252	0.129	1	8
Slc9a3r1	0.000149418	0.326211	0.32	0.214	1	8
Anp32a	0.000164652	0.320723	0.476	0.354	1	8
Stx11	0.000164768	0.27975	0.282	0.126	1	8
Fam110a	0.000195651	0.290418	0.272	0.14	1	8
H2-Q4	0.000205445	0.282952	0.34	0.199	1	8
H13	0.000209185	0.304896	0.437	0.319	1	8
Tbrg1	0.000211814	0.286232	0.32	0.206	1	8
Mrps16	0.000213436	0.286215	0.359	0.246	1	8
Ankrd12	0.000264395	0.286401	0.33	0.195	1	8
Arhgef1	0.000269492	0.260426	0.262	0.157	1	8
Thy1	0.00027961	0.277245	0.272	0.111	1	8
Cyld	0.000282894	0.250928	0.252	0.135	1	8
Dgat1	0.000313804	0.276775	0.379	0.181	1	8
Pdcd4	0.000322433	0.304178	0.262	0.156	1	8
Tap2	0.000341589	0.273094	0.272	0.167	1	8
Stat1	0.000365693	0.282714	0.301	0.183	1	8
Fnbp1	0.00038199	0.262935	0.32	0.208	1	8
Tnfaip3	0.000398126	0.316785	0.621	0.483	1	8
Cggbp1	0.000428542	0.326612	0.447	0.343	1	8
4930523C07Rik	0.000506134	0.258691	0.34	0.183	1	8
Ssh2	0.000568293	0.256554	0.311	0.175	1	8
Orai1	0.000643091	0.309656	0.34	0.235	1	8
Ezr	0.000651237	0.295303	0.447	0.321	1	8
Gadd45b	0.000656253	0.276171	0.864	0.744	1	8
Syf2	0.000745503	0.260097	0.495	0.345	1	8
Smap2	0.000988353	0.253937	0.33	0.228	1	8
Ass1	0.00127057	0.268653	0.35	0.21	1	8
Irf1	0.0021834	0.266039	0.388	0.264	1	8
Atp11b	0.00374283	0.25012	0.35	0.247	1	8
Dennd4a	0.00690028	0.273522	0.485	0.366	1	8

## Sheet: Cluster9
Gene	p_val	avg_log2FC	pct.1	pct.2	p_val_adj	cluster
Acp5	3.95904e-95	4.26723	0.939	0.166	6.25449e-91	9
Uqcr11	3.1549e-77	1.60869	1	0.548	4.98411e-73	9
Uqcr10	2.14388e-74	1.56996	1	0.613	3.38691e-70	9
Atp5b	8.73767e-73	1.43941	1	0.791	1.38038e-68	9
Atp5g1	1.08943e-72	1.55951	0.988	0.679	1.72109e-68	9
Slc9b2	9.0967e-72	1.22691	0.646	0.007	1.4371e-67	9
Atp6v0d2	2.29238e-69	2.11845	0.744	0.047	3.6215e-65	9
Ctsk	2.24702e-68	4.3984	0.695	0.031	3.54985e-64	9
Bdh2	9.14956e-68	1.15492	0.72	0.029	1.44545e-63	9
Nrp2	5.46934e-64	1.47945	0.878	0.164	8.64046e-60	9
Atpif1	1.82121e-63	1.38141	1	0.686	2.87714e-59	9
Atp6v0b	8.41594e-62	1.43326	1	0.764	1.32955e-57	9
Slc25a5	1.40856e-61	1.33691	0.988	0.789	2.22524e-57	9
Chchd10	1.66701e-61	1.66753	0.756	0.102	2.63355e-57	9
Cyc1	6.03322e-61	1.42412	0.866	0.239	9.53128e-57	9
Nfatc1	9.55407e-61	1.3934	0.78	0.104	1.50935e-56	9
Lmna	1.20362e-58	1.65016	1	0.719	1.90148e-54	9
Atp5g3	2.09388e-57	1.38736	0.963	0.466	3.3079e-53	9
Cox5a	3.53013e-57	1.20358	1	0.832	5.5769e-53	9
Mrpl12	6.36737e-57	1.25021	0.902	0.227	1.00592e-52	9
Ndufb8	1.90371e-55	1.23275	1	0.458	3.00748e-51	9
Atp6v1b2	2.61231e-55	1.49195	0.854	0.236	4.12692e-51	9
S100a4	5.56671e-55	1.7445	1	0.815	8.79428e-51	9
C1qbp	1.29022e-52	1.21209	0.89	0.218	2.03829e-48	9
Atp6v1g1	1.73819e-52	1.53544	0.939	0.584	2.746e-48	9
2810025M15Rik	2.79207e-52	1.07094	0.585	0.036	4.41091e-48	9
Atp5a1	3.54226e-52	1.25242	0.976	0.586	5.59607e-48	9
Atp5o.1	6.11123e-51	1.19936	1	0.495	9.65451e-47	9
Gpx1	6.62672e-51	1.32621	0.988	0.773	1.04689e-46	9
Nhp2	1.45674e-49	1.20555	0.915	0.29	2.30135e-45	9
Ak2	1.61137e-49	1.11429	0.878	0.231	2.54565e-45	9
Ndufa4	2.46155e-49	1.36906	0.951	0.639	3.88876e-45	9
Mdh2	9.68827e-49	1.31809	0.902	0.371	1.53055e-44	9
Timm13	9.91614e-49	1.2035	0.951	0.451	1.56655e-44	9
Hagh	1.05265e-48	0.962523	0.78	0.113	1.66298e-44	9
Uqcrb	5.95071e-48	1.11916	1	0.678	9.40093e-44	9
Ndufc1	1.76586e-45	1.20981	0.963	0.388	2.7897e-41	9
Vdac2	5.13958e-45	1.115	0.988	0.536	8.11951e-41	9
Ndufs7	2.21633e-44	1.12385	0.854	0.263	3.50135e-40	9
Ppp1r14b	2.60273e-44	1.29808	0.963	0.394	4.1118e-40	9
Ran	6.43956e-44	1.37562	0.927	0.583	1.01732e-39	9
Atp6v0e	7.19542e-44	1.15725	0.963	0.763	1.13673e-39	9
Ndufb5	5.65442e-43	1.02498	0.963	0.475	8.93286e-39	9
Cox6b1	9.41803e-43	0.967653	1	0.88	1.48786e-38	9
Cyp2s1	1.8756e-42	0.507643	0.378	0.004	2.96308e-38	9
Ndufb10	4.38043e-42	1.1321	0.927	0.475	6.9202e-38	9
Mrpl52	8.02309e-42	1.0231	0.988	0.723	1.26749e-37	9
Idh2	4.25937e-41	0.90411	0.732	0.121	6.72896e-37	9
Jdp2	4.48213e-41	1.43701	0.756	0.169	7.08087e-37	9
Atp5d	4.60815e-41	0.984962	0.988	0.818	7.27996e-37	9
Atp5j2	6.74498e-41	1.02412	0.988	0.826	1.06557e-36	9
Ndufb6	1.02852e-40	1.00996	0.878	0.278	1.62485e-36	9
Atp5k	2.17733e-40	1.05458	0.976	0.55	3.43974e-36	9
Tomm40	2.48341e-40	0.883851	0.768	0.144	3.92329e-36	9
Xpr1	3.90277e-40	0.984786	0.72	0.107	6.1656e-36	9
Ybx3	2.49184e-39	1.12121	0.951	0.321	3.93661e-35	9
Park7	3.32635e-39	1.05739	0.963	0.528	5.25497e-35	9
Ranbp1	5.70204e-39	1.34298	0.829	0.343	9.00809e-35	9
Pa2g4	1.37428e-38	1.01038	0.817	0.209	2.17109e-34	9
Micos10	2.24674e-38	1.04287	0.902	0.467	3.54941e-34	9
Phb2	2.96647e-38	1.01082	0.878	0.3	4.68643e-34	9
Sdhb	4.06853e-38	1.00468	0.902	0.306	6.42747e-34	9
Cox5b	8.63724e-38	0.982751	1	0.813	1.36451e-33	9
Hspd1	1.63704e-37	1.17652	0.841	0.278	2.5862e-33	9
1110008P14Rik	1.80821e-37	1.14335	0.732	0.193	2.85662e-33	9
Atp5f1	3.50353e-37	0.98676	0.988	0.759	5.53488e-33	9
Cycs	5.41592e-37	1.0673	0.878	0.337	8.55608e-33	9
Naa50	3.03922e-36	1.03798	0.854	0.28	4.80136e-32	9
Cox7a2	1.01898e-35	0.924234	0.988	0.823	1.60979e-31	9
Glrx5	2.45787e-35	0.931919	0.817	0.208	3.88295e-31	9
Atp5c1	3.57131e-35	0.994583	0.976	0.71	5.64196e-31	9
Erp29	4.33958e-35	0.981328	0.988	0.614	6.85567e-31	9
Set	9.43486e-35	1.12818	0.927	0.434	1.49052e-30	9
Coq7	1.64092e-34	0.676606	0.598	0.071	2.59232e-30	9
Hint1	2.06063e-34	0.974147	1	0.873	3.25539e-30	9
Eef1g	2.24303e-34	1.01096	0.963	0.71	3.54355e-30	9
Mrpl51	4.27468e-34	0.9181	0.78	0.208	6.75313e-30	9
Eef1d	9.37482e-34	0.911216	0.988	0.632	1.48103e-29	9
Uqcrq	1.14675e-33	0.930403	0.976	0.755	1.81163e-29	9
Atp6v1a	1.33136e-33	1.08807	0.829	0.24	2.10328e-29	9
Uqcrc1	1.60754e-33	0.893939	0.829	0.253	2.5396e-29	9
Ndufa5	1.76782e-33	0.908718	0.841	0.29	2.7928e-29	9
Cct6a	1.95064e-33	1.03338	0.817	0.3	3.08162e-29	9
Slc37a2	2.87696e-33	0.987021	0.598	0.117	4.54502e-29	9
Ndufb9	3.67068e-33	0.964952	0.951	0.586	5.79893e-29	9
Pmepa1	8.54584e-33	1.11573	0.866	0.282	1.35007e-28	9
Hspe1	1.18609e-32	1.09056	0.939	0.481	1.87379e-28	9
Atp6v1d	1.35694e-32	1.07351	0.756	0.275	2.14369e-28	9
Nop10	6.39929e-32	0.937015	0.829	0.298	1.01096e-27	9
Ndufs2	6.61544e-32	0.864503	0.805	0.257	1.04511e-27	9
Birc5	1.6484e-31	1.22912	0.524	0.056	2.60414e-27	9
Ndufab1	2.13008e-31	0.798173	0.793	0.197	3.3651e-27	9
Sec11c	7.11744e-31	1.07605	0.902	0.413	1.12441e-26	9
mt-Nd5	9.44783e-31	1.01161	0.951	0.691	1.49257e-26	9
Tcirg1	2.06327e-30	0.882795	0.756	0.212	3.25956e-26	9
Hsd17b10	5.07309e-30	0.953255	0.707	0.21	8.01446e-26	9
Slc25a4	8.68627e-30	1.00392	0.878	0.325	1.37226e-25	9
Ndufv2	1.39451e-29	0.860878	0.817	0.316	2.20305e-25	9
Idh3a	2.31244e-29	0.739178	0.598	0.095	3.6532e-25	9
Aco2	2.61272e-29	0.8184	0.72	0.174	4.12758e-25	9
Nsd2	2.86521e-29	0.835726	0.659	0.126	4.52646e-25	9
Clec12a	4.06414e-29	1.02556	0.793	0.192	6.42053e-25	9
Lpl	4.82226e-29	1.20303	0.793	0.093	7.6182e-25	9
Plxnd1	4.89235e-29	0.776059	0.598	0.097	7.72893e-25	9
Cct7	6.49232e-29	0.84328	0.915	0.352	1.02566e-24	9
Bola2	6.9031e-29	0.890159	0.915	0.389	1.09055e-24	9
Micos13	8.87316e-29	0.847806	0.915	0.412	1.40178e-24	9
Mrpl20	1.04722e-28	0.839583	0.878	0.372	1.6544e-24	9
Rps27l	1.42069e-28	0.944579	1	0.667	2.2444e-24	9
Ndufa10	1.44517e-28	0.754171	0.768	0.215	2.28308e-24	9
Prdx2	1.74976e-28	0.917592	0.927	0.539	2.76427e-24	9
Spi1	2.01473e-28	0.968305	0.963	0.504	3.18286e-24	9
Vdac1	2.52672e-28	0.839299	0.829	0.287	3.99171e-24	9
Ifi30	2.86726e-28	1.09018	1	0.713	4.52969e-24	9
Mmp9	3.7068e-28	2.54348	0.463	0.062	5.85601e-24	9
Uqcrfs1	4.68502e-28	0.849752	0.89	0.37	7.4014e-24	9
Rab5if	5.13221e-28	0.876572	0.866	0.345	8.10786e-24	9
Sdhd	5.31632e-28	0.791236	0.78	0.231	8.39871e-24	9
Hmgn1	5.82298e-28	0.908114	0.805	0.242	9.19915e-24	9
Capg	1.11537e-27	0.955824	1	0.732	1.76207e-23	9
Psmb5	1.1448e-27	0.8297	0.829	0.338	1.80855e-23	9
Prmt1	1.16135e-27	0.831833	0.744	0.216	1.8347e-23	9
Mrpl34	1.26074e-27	0.808294	0.72	0.226	1.99171e-23	9
Kcnn4	1.3303e-27	0.797946	0.817	0.199	2.10161e-23	9
Ndufc2	1.68399e-27	0.876296	0.915	0.45	2.66037e-23	9
Timm23	2.3824e-27	0.812774	0.866	0.317	3.76372e-23	9
Eif3c	3.3372e-27	0.859147	0.89	0.448	5.27211e-23	9
Idh3g	3.34638e-27	0.696267	0.744	0.175	5.28662e-23	9
Anxa1	5.55056e-27	1.05571	0.951	0.541	8.76877e-23	9
Cct3	9.42434e-27	0.794017	0.817	0.281	1.48886e-22	9
Atp6v1e1	1.10493e-26	1.0592	0.878	0.464	1.74557e-22	9
Rps6	1.49099e-26	0.818717	0.988	0.823	2.35546e-22	9
Uqcrc2	2.74642e-26	0.800389	0.695	0.23	4.3388e-22	9
Myo1b	4.38069e-26	0.531304	0.415	0.035	6.92061e-22	9
Cox7b	4.63903e-26	0.859917	0.939	0.777	7.32875e-22	9
Cd63	5.53918e-26	1.06239	0.988	0.674	8.7508e-22	9
Ndufa12	5.93944e-26	0.707569	0.659	0.154	9.38312e-22	9
Mrpl18	6.2604e-26	0.744819	0.793	0.222	9.89017e-22	9
Mrpl42	7.73846e-26	0.6955	0.768	0.199	1.22252e-21	9
Apex1	8.56858e-26	0.654235	0.537	0.099	1.35367e-21	9
Cox6c	9.42993e-26	0.782476	0.988	0.858	1.48974e-21	9
Ocstamp	1.21271e-25	0.679582	0.378	0.029	1.91584e-21	9
Cd109	1.53915e-25	0.673667	0.427	0.046	2.43155e-21	9
Pstpip1	1.7592e-25	0.942786	0.646	0.207	2.77919e-21	9
Ndufv1	2.77817e-25	0.752204	0.683	0.205	4.38895e-21	9
Samm50	2.8721e-25	0.707039	0.695	0.179	4.53735e-21	9
Mrps28	5.55801e-25	0.660181	0.646	0.134	8.78054e-21	9
Cox7c	6.72731e-25	0.75424	1	0.887	1.06278e-20	9
Slc25a39	8.15009e-25	0.696459	0.646	0.157	1.28755e-20	9
Cct5	1.18646e-24	0.78192	0.927	0.415	1.87437e-20	9
Stmn1	1.20387e-24	1.30056	0.659	0.146	1.90187e-20	9
Rpl31	1.52411e-24	0.714848	1	0.84	2.40779e-20	9
Mrpl15	1.70456e-24	0.660698	0.683	0.182	2.69286e-20	9
Serbp1	1.97493e-24	0.816688	0.963	0.771	3.11999e-20	9
Cnih4	2.18089e-24	0.82643	0.854	0.344	3.44536e-20	9
Fnbp1l	2.58197e-24	0.590949	0.451	0.053	4.079e-20	9
Ccnf	2.80923e-24	0.654163	0.463	0.055	4.43802e-20	9
Eif5a	4.3669e-24	0.818228	0.988	0.877	6.89884e-20	9
Cct2	6.07601e-24	0.767868	0.878	0.393	9.59888e-20	9
Mcrip2	6.28095e-24	0.473082	0.366	0.025	9.92264e-20	9
Eif2s2	1.29911e-23	0.762589	0.963	0.606	2.05234e-19	9
Atp5l	1.37843e-23	0.842349	0.854	0.367	2.17764e-19	9
Nudc	1.60942e-23	0.75418	0.78	0.286	2.54256e-19	9
Matk	2.0272e-23	0.641095	0.463	0.076	3.20257e-19	9
Grpel1	5.60644e-23	0.684973	0.817	0.257	8.85706e-19	9
Timm17a	5.73846e-23	0.735989	0.707	0.22	9.06562e-19	9
Dcstamp	5.91266e-23	0.576365	0.39	0.029	9.34082e-19	9
Tubb6	7.21588e-23	0.80155	0.756	0.263	1.13997e-18	9
Tcp1	9.28738e-23	0.698566	0.829	0.301	1.46722e-18	9
Ube2c	1.05732e-22	1.51644	0.354	0.057	1.67036e-18	9
Uap1l1	1.54411e-22	0.626669	0.683	0.158	2.43939e-18	9
Dtymk	2.8282e-22	0.663469	0.61	0.141	4.46799e-18	9
Tsc22d1	2.84136e-22	0.836407	0.561	0.122	4.48878e-18	9
Cdk1	2.99508e-22	0.772902	0.354	0.045	4.73163e-18	9
Ndufs6	3.04861e-22	0.756867	0.841	0.392	4.81619e-18	9
Tmem65	6.79175e-22	0.634171	0.561	0.126	1.07296e-17	9
Hnrnpab	7.19088e-22	0.820229	0.89	0.448	1.13601e-17	9
Gpr137b	1.02865e-21	0.658916	0.659	0.147	1.62506e-17	9
Selenoh	1.05201e-21	0.786378	0.659	0.191	1.66196e-17	9
Tomm20	1.23239e-21	0.717735	0.976	0.735	1.94693e-17	9
Tomm5	1.279e-21	0.737367	0.732	0.258	2.02057e-17	9
St6galnac4	1.39607e-21	0.626766	0.561	0.124	2.20551e-17	9
Aprt	1.53127e-21	0.791595	0.988	0.717	2.4191e-17	9
Rai14	1.85405e-21	0.616424	0.512	0.091	2.92902e-17	9
Ptpmt1	2.08329e-21	0.607497	0.683	0.176	3.29119e-17	9
Lsm4	2.49051e-21	0.719921	0.866	0.379	3.93451e-17	9
Mt1	2.94584e-21	1.04984	0.976	0.776	4.65384e-17	9
Eif3l	4.48394e-21	0.621193	0.683	0.184	7.08373e-17	9
Psmd7	4.55769e-21	0.703012	0.793	0.296	7.20024e-17	9
Nucks1	6.45185e-21	0.809832	0.707	0.238	1.01926e-16	9
Fkbp4	6.71772e-21	0.627879	0.524	0.117	1.06127e-16	9
Cdca3	7.3723e-21	0.631777	0.378	0.039	1.16468e-16	9
Oxct1	8.78689e-21	0.606766	0.573	0.131	1.38815e-16	9
Nsun2	1.05109e-20	0.559024	0.488	0.091	1.66051e-16	9
Ppa1	1.05992e-20	0.638913	0.659	0.158	1.67446e-16	9
Ube2a	1.38392e-20	0.71313	0.817	0.31	2.18631e-16	9
Ap1s1	1.58425e-20	0.612266	0.598	0.148	2.50279e-16	9
Plec	1.66353e-20	0.791736	0.841	0.317	2.62805e-16	9
Coq8a	2.14936e-20	0.427944	0.329	0.02	3.39556e-16	9
Atp6v1c1	3.73387e-20	0.705488	0.683	0.21	5.89877e-16	9
Clec4a2	4.12893e-20	0.786499	0.854	0.295	6.52288e-16	9
Atp5j	4.25393e-20	0.727135	0.951	0.728	6.72035e-16	9
mt-Nd3	4.77815e-20	0.760649	0.756	0.289	7.54852e-16	9
Sin3b	5.48345e-20	0.798937	0.841	0.441	8.66276e-16	9
Ndufs5	6.82115e-20	0.632896	0.707	0.231	1.0776e-15	9
Sdc1	7.98391e-20	0.67546	0.524	0.081	1.2613e-15	9
Spc24	8.07466e-20	0.518248	0.415	0.042	1.27564e-15	9
Banf1	8.9517e-20	0.621311	0.695	0.217	1.41419e-15	9
Psmb6	9.43571e-20	0.679301	0.988	0.56	1.49065e-15	9
Ciao2a	9.49105e-20	0.674218	0.768	0.291	1.4994e-15	9
Hdgf	1.13248e-19	0.717475	0.707	0.261	1.78909e-15	9
Nudt22	1.39629e-19	0.571388	0.317	0.04	2.20587e-15	9
Ndufa8	1.48392e-19	0.695691	0.768	0.338	2.3443e-15	9
Top2a	1.51417e-19	0.997273	0.39	0.073	2.39209e-15	9
Sms	1.6104e-19	0.606349	0.585	0.141	2.54411e-15	9
Tagln2	2.26769e-19	0.773371	0.976	0.73	3.58249e-15	9
Timm50	2.39989e-19	0.539828	0.524	0.11	3.79135e-15	9
Atp6ap2	2.78851e-19	0.692768	0.854	0.325	4.40529e-15	9
Polr1d	3.84141e-19	0.671101	0.951	0.558	6.06867e-15	9
Coa3	5.78436e-19	0.592392	0.683	0.214	9.13814e-15	9
Pebp1	5.97315e-19	0.672929	0.915	0.418	9.43638e-15	9
Prdx4	6.12831e-19	0.63135	0.646	0.176	9.6815e-15	9
Pgls	6.97948e-19	0.723157	0.89	0.49	1.10262e-14	9
Mdh1	7.80466e-19	0.779249	0.707	0.283	1.23298e-14	9
Mrpl11	8.76913e-19	0.571201	0.561	0.146	1.38535e-14	9
Smc2	9.73481e-19	0.635641	0.415	0.074	1.5379e-14	9
Cstb	1.02097e-18	0.782265	1	0.813	1.61293e-14	9
Ndufa11	1.03974e-18	0.693088	0.829	0.394	1.64257e-14	9
Hmgb3	1.04467e-18	0.386879	0.293	0.025	1.65037e-14	9
Srm	1.13377e-18	0.496073	0.427	0.065	1.79113e-14	9
Ywhae	1.18747e-18	0.684349	0.915	0.644	1.87596e-14	9
Psmb7	1.31245e-18	0.622491	0.793	0.306	2.07342e-14	9
Ndufb2	1.37102e-18	0.654086	0.732	0.272	2.16593e-14	9
Sdhc	1.49499e-18	0.583406	0.598	0.158	2.36178e-14	9
Chchd1	1.54476e-18	0.611381	0.72	0.242	2.44041e-14	9
Slc6a8	2.34772e-18	0.555169	0.5	0.1	3.70893e-14	9
Dctpp1	2.58255e-18	0.605549	0.622	0.165	4.07992e-14	9
Map2k2	2.67983e-18	0.621159	0.78	0.315	4.2336e-14	9
Suclg1	2.78654e-18	0.603859	0.634	0.194	4.40217e-14	9
Atp5mpl	2.83913e-18	0.634443	0.939	0.525	4.48527e-14	9
Ext1	3.04647e-18	0.570327	0.524	0.12	4.81282e-14	9
Eif4ebp1	3.64494e-18	0.787838	0.768	0.314	5.75828e-14	9
Cisd1	3.97075e-18	0.568545	0.598	0.146	6.27298e-14	9
Mtx1	4.49008e-18	0.475283	0.5	0.097	7.09342e-14	9
Eif2s1	5.52135e-18	0.615311	0.72	0.248	8.72263e-14	9
Txn2	6.25987e-18	0.610947	0.695	0.249	9.88935e-14	9
Mtdh	7.72822e-18	0.665115	0.805	0.347	1.2209e-13	9
Rpl15	8.07947e-18	0.653393	0.963	0.721	1.27639e-13	9
Slc25a3	9.27233e-18	0.61986	1	0.884	1.46484e-13	9
Eif6	9.30343e-18	0.669952	0.805	0.362	1.46976e-13	9
Pkig	1.11462e-17	0.575429	0.573	0.162	1.76088e-13	9
Fblim1	1.16071e-17	0.439627	0.402	0.054	1.83368e-13	9
Hspa9	1.43003e-17	0.625522	0.671	0.224	2.25915e-13	9
Tubb5	1.51879e-17	1.23283	0.707	0.378	2.39938e-13	9
Tuba1b	1.5736e-17	1.02182	0.61	0.26	2.48597e-13	9
Metap2	1.59223e-17	0.638406	0.756	0.314	2.5154e-13	9
Tacc3	1.5985e-17	0.478625	0.305	0.036	2.52531e-13	9
Hras	1.86651e-17	0.551005	0.695	0.211	2.94871e-13	9
Gm47283	2.05957e-17	0.670087	0.72	0.27	3.25371e-13	9
Mrps34	2.66194e-17	0.533071	0.585	0.157	4.20534e-13	9
Dkc1	2.88678e-17	0.44615	0.366	0.051	4.56053e-13	9
Ptges3	3.11546e-17	0.679785	0.707	0.308	4.92181e-13	9
Mrpl57	3.11909e-17	0.583612	0.768	0.27	4.92753e-13	9
Snx10	3.2744e-17	0.818405	0.512	0.156	5.1729e-13	9
Eif2b3	3.36619e-17	0.39061	0.341	0.039	5.31791e-13	9
Adssl1	3.69648e-17	0.620751	0.683	0.201	5.8397e-13	9
Src	3.77122e-17	0.402882	0.341	0.038	5.95777e-13	9
Fbxo32	4.5641e-17	0.852496	0.476	0.125	7.21037e-13	9
Glrx3	5.34268e-17	0.56126	0.695	0.249	8.44036e-13	9
Mki67	5.40093e-17	0.908879	0.341	0.067	8.53239e-13	9
Ccdc88a	5.64402e-17	0.652908	0.524	0.142	8.91643e-13	9
Rpl36al	5.73632e-17	0.64761	0.854	0.445	9.06223e-13	9
Pde4dip	6.8815e-17	0.386535	0.305	0.034	1.08714e-12	9
Cenpw	8.23159e-17	0.454683	0.402	0.056	1.30043e-12	9
Hist1h2ap	8.25287e-17	1.83624	0.366	0.081	1.30379e-12	9
Ssna1	8.48832e-17	0.522241	0.585	0.152	1.34099e-12	9
Mrps14	1.019e-16	0.594636	0.805	0.347	1.60982e-12	9
Esd	1.15953e-16	0.858239	0.951	0.682	1.83182e-12	9
Rcc2	1.21455e-16	0.592088	0.476	0.124	1.91875e-12	9
Mrpl28	1.56023e-16	0.563062	0.585	0.18	2.46485e-12	9
Cox6a1	1.63603e-16	0.652041	0.854	0.477	2.58459e-12	9
Nme1	2.0492e-16	0.663635	0.89	0.495	3.23733e-12	9
0610012G03Rik	2.2207e-16	0.653271	0.707	0.298	3.50826e-12	9
Anp32b	2.30202e-16	0.83059	0.829	0.557	3.63674e-12	9
Hs2st1	2.55645e-16	0.446086	0.39	0.069	4.03869e-12	9
Nolc1	2.65999e-16	0.566764	0.524	0.139	4.20225e-12	9
Prc1	2.70464e-16	0.624701	0.305	0.04	4.27279e-12	9
Tfrc	3.55409e-16	0.590033	0.341	0.057	5.61475e-12	9
Psma6	3.58887e-16	0.577442	0.793	0.323	5.66969e-12	9
Tmem147	3.8518e-16	0.521977	0.634	0.189	6.08508e-12	9
Comtd1	4.16352e-16	0.439672	0.402	0.073	6.57753e-12	9
Tnfrsf11a	4.2199e-16	0.430104	0.439	0.078	6.6666e-12	9
Itgav	4.40977e-16	0.605763	0.707	0.227	6.96655e-12	9
Aldoa	4.41762e-16	0.778101	1	0.866	6.97895e-12	9
AI506816	4.67288e-16	0.520137	0.573	0.139	7.38222e-12	9
Akr1b8	4.83515e-16	0.573495	0.415	0.069	7.63857e-12	9
Cacybp	5.53771e-16	0.617522	0.659	0.243	8.74847e-12	9
Ube2m	5.57666e-16	0.589069	0.793	0.342	8.81001e-12	9
Ssr4	5.59467e-16	0.591619	0.976	0.802	8.83847e-12	9
Dnph1	5.99638e-16	0.281793	0.22	0.013	9.47308e-12	9
Ccnb2	6.07431e-16	0.46433	0.354	0.036	9.5962e-12	9
Mgst3	6.38566e-16	0.575429	0.549	0.141	1.00881e-11	9
Pop4	8.07629e-16	0.455696	0.427	0.086	1.27589e-11	9
Timp2	8.94815e-16	0.71199	0.915	0.422	1.41363e-11	9
Letm1	9.36602e-16	0.463788	0.451	0.093	1.47964e-11	9
Selenof	1.01966e-15	0.582547	0.89	0.45	1.61086e-11	9
Actn1	1.02597e-15	0.510168	0.549	0.122	1.62083e-11	9
Cks1b	1.08186e-15	0.642128	0.402	0.087	1.70913e-11	9
Snrpd1	1.25854e-15	0.677184	0.756	0.359	1.98824e-11	9
Ddt	1.25869e-15	0.735086	0.573	0.2	1.98848e-11	9
Myo10	1.27149e-15	0.43933	0.329	0.044	2.0087e-11	9
Ndufa2	1.30392e-15	0.570259	0.963	0.724	2.05993e-11	9
Elof1	1.33193e-15	0.539996	0.585	0.19	2.10418e-11	9
Mrfap1	1.42007e-15	0.584563	0.854	0.402	2.24343e-11	9
Agpat5	1.55477e-15	0.546089	0.622	0.178	2.45622e-11	9
Usp14	2.12976e-15	0.496296	0.537	0.145	3.3646e-11	9
Slc27a1	2.44548e-15	0.46265	0.427	0.085	3.86337e-11	9
Cdca8	3.29506e-15	0.543488	0.329	0.046	5.20554e-11	9
Fmc1	3.46674e-15	0.453241	0.427	0.097	5.47675e-11	9
Cluh	4.4854e-15	0.363511	0.317	0.039	7.08603e-11	9
Mrpl30	4.52305e-15	0.562635	0.854	0.387	7.14552e-11	9
Mtx2	4.83856e-15	0.44804	0.439	0.1	7.64396e-11	9
Gnptab	5.47116e-15	0.433624	0.427	0.082	8.64334e-11	9
Ddx39	5.69785e-15	0.519636	0.573	0.164	9.00147e-11	9
Mrps18a	6.01303e-15	0.486779	0.573	0.165	9.49939e-11	9
Mettl1	6.58771e-15	0.378791	0.354	0.057	1.04073e-10	9
Slc4a2	6.65738e-15	0.426946	0.305	0.048	1.05173e-10	9
Timm8a1	6.75935e-15	0.420768	0.366	0.071	1.06784e-10	9
Mpc2	7.00806e-15	0.619116	0.756	0.355	1.10713e-10	9
Adcy3	7.40331e-15	0.365314	0.268	0.03	1.16957e-10	9
Nudcd2	7.84095e-15	0.471716	0.488	0.114	1.23871e-10	9
Nop58	9.19151e-15	0.600369	0.598	0.191	1.45208e-10	9
Shtn1	9.4129e-15	0.46003	0.415	0.087	1.48705e-10	9
Fkbp2	1.32885e-14	0.567918	0.829	0.356	2.09932e-10	9
Arhgap10	1.38333e-14	0.482983	0.439	0.099	2.18538e-10	9
Psma3	1.48814e-14	0.576339	0.902	0.537	2.35097e-10	9
Ndufa9	1.54706e-14	0.50389	0.573	0.182	2.44405e-10	9
Uqcc2	1.63711e-14	0.581901	0.78	0.32	2.5863e-10	9
Mrpl35	1.73716e-14	0.479665	0.524	0.15	2.74437e-10	9
Bag1	1.76071e-14	0.559896	0.878	0.464	2.78157e-10	9
mt-Atp8	1.77476e-14	0.598608	0.854	0.408	2.80377e-10	9
Ndufb3	1.87092e-14	0.554098	0.768	0.332	2.95568e-10	9
Plp2	1.93296e-14	0.541428	0.659	0.215	3.05369e-10	9
Ccna2	2.20402e-14	0.355926	0.268	0.024	3.48191e-10	9
Slc1a5	2.23472e-14	0.442858	0.463	0.094	3.53041e-10	9
Mrps18b	2.39423e-14	0.405326	0.402	0.081	3.78241e-10	9
Pfdn4	3.29206e-14	0.450188	0.476	0.12	5.20079e-10	9
Ubxn1	3.6874e-14	0.547961	0.902	0.496	5.82535e-10	9
Mfsd12	3.75904e-14	0.411169	0.366	0.065	5.93853e-10	9
Exosc5	3.93799e-14	0.465283	0.5	0.139	6.22123e-10	9
Mrps33	4.04723e-14	0.500108	0.707	0.261	6.39381e-10	9
Timm10	4.13975e-14	0.462842	0.427	0.101	6.53997e-10	9
1110004F10Rik	4.19774e-14	0.557752	0.634	0.262	6.63159e-10	9
Bola3	4.93324e-14	0.50793	0.537	0.168	7.79354e-10	9
Rpl5	5.12359e-14	0.5225	1	0.817	8.09424e-10	9
Mrps35	5.8558e-14	0.357923	0.341	0.052	9.25099e-10	9
Hmgb1	6.17813e-14	0.735948	0.744	0.437	9.76022e-10	9
Lpcat1	6.71495e-14	0.371058	0.305	0.041	1.06083e-09	9
Mrpl36	7.15271e-14	0.513532	0.549	0.197	1.12999e-09	9
Atp5md	7.16191e-14	0.546659	0.976	0.643	1.13144e-09	9
Nenf	7.46692e-14	0.506532	0.585	0.197	1.17962e-09	9
Cd68	7.72519e-14	0.640368	0.963	0.588	1.22043e-09	9
Slc25a11	8.03886e-14	0.491136	0.622	0.217	1.26998e-09	9
Mif	8.33688e-14	0.701022	0.951	0.778	1.31706e-09	9
Gnl3	8.37747e-14	0.540539	0.634	0.224	1.32347e-09	9
Nol7	9.1109e-14	0.554117	0.793	0.375	1.43934e-09	9
Arf1	1.04106e-13	0.541877	0.915	0.562	1.64467e-09	9
Impdh2	1.16927e-13	0.539408	0.451	0.136	1.84721e-09	9
Dbi	1.39767e-13	0.601291	0.939	0.63	2.20805e-09	9
Mrto4	1.5199e-13	0.484091	0.5	0.141	2.40114e-09	9
Pclaf	1.55531e-13	0.639639	0.366	0.045	2.45708e-09	9
Mrpl43	1.59627e-13	0.507035	0.622	0.231	2.52178e-09	9
Tango2	1.76341e-13	0.32417	0.305	0.039	2.78583e-09	9
Mrpl17	1.86941e-13	0.506067	0.561	0.196	2.95329e-09	9
Cenpx	1.96747e-13	0.513282	0.683	0.268	3.1082e-09	9
Abcf1	2.3283e-13	0.477498	0.634	0.209	3.67825e-09	9
Atic	2.52484e-13	0.438372	0.354	0.081	3.98875e-09	9
Hist1h1b	3.17611e-13	1.23037	0.293	0.04	5.01762e-09	9
Nusap1	3.54899e-13	0.426678	0.244	0.022	5.6067e-09	9
Gusb	3.78796e-13	0.505005	0.622	0.221	5.98421e-09	9
Erh	3.89342e-13	0.463381	0.512	0.14	6.15083e-09	9
Mrps17	3.92955e-13	0.443547	0.549	0.17	6.2079e-09	9
Pop5	4.03494e-13	0.456768	0.549	0.159	6.37441e-09	9
Hist1h2ae	4.45817e-13	0.89252	0.366	0.051	7.04302e-09	9
Mrps24	5.68092e-13	0.524502	0.732	0.318	8.97472e-09	9
Parl	5.78802e-13	0.467824	0.463	0.148	9.14391e-09	9
Akr1b3	6.71827e-13	0.515526	0.634	0.25	1.06135e-08	9
Eci1	6.81022e-13	0.391097	0.415	0.085	1.07588e-08	9
Mt3	6.98411e-13	0.765952	0.207	0.009	1.10335e-08	9
Mmp14	7.16692e-13	0.59692	0.671	0.252	1.13223e-08	9
Tomm7	7.22187e-13	0.486396	0.963	0.729	1.14091e-08	9
Slc29a1	7.70118e-13	0.421895	0.439	0.103	1.21663e-08	9
Eno1	7.83089e-13	0.608587	0.866	0.45	1.23712e-08	9
Racgap1	8.1376e-13	0.382898	0.28	0.039	1.28558e-08	9
Snrpa1	8.53617e-13	0.483099	0.561	0.203	1.34854e-08	9
Immt	8.7206e-13	0.429766	0.561	0.169	1.37768e-08	9
Gpr137b-ps	8.99737e-13	0.564158	0.72	0.263	1.4214e-08	9
Hnrnpa1	1.0351e-12	0.568242	0.829	0.448	1.63525e-08	9
Cdk4	1.13612e-12	0.490777	0.524	0.175	1.79484e-08	9
Slc35e4	1.18733e-12	0.439997	0.378	0.091	1.87575e-08	9
Mrpl13	1.37191e-12	0.435368	0.549	0.174	2.16735e-08	9
Knstrn	1.42495e-12	0.316403	0.232	0.026	2.25113e-08	9
Idh3b	1.45484e-12	0.445304	0.476	0.146	2.29835e-08	9
Tns3	1.49764e-12	0.470794	0.476	0.131	2.36598e-08	9
Mrps26	1.51739e-12	0.434774	0.524	0.157	2.39717e-08	9
Rbx1	1.53578e-12	0.489744	0.915	0.538	2.42623e-08	9
Ckb	1.66681e-12	1.18268	0.537	0.26	2.63323e-08	9
Tpx2	1.85773e-12	0.404539	0.256	0.031	2.93484e-08	9
Coro1c	2.19758e-12	0.452111	0.537	0.172	3.47173e-08	9
Sfxn1	2.1978e-12	0.393283	0.305	0.063	3.47209e-08	9
Emp3	2.25651e-12	0.573812	0.976	0.815	3.56484e-08	9
Acaa2	2.49924e-12	0.455574	0.427	0.132	3.9483e-08	9
Wdr18	2.50734e-12	0.417223	0.439	0.118	3.9611e-08	9
Emc8	2.69514e-12	0.405034	0.451	0.118	4.25778e-08	9
Cct8	2.76109e-12	0.497043	0.805	0.354	4.36197e-08	9
Polr2e	2.77167e-12	0.465556	0.598	0.209	4.37868e-08	9
Use1	2.77645e-12	0.574689	0.683	0.333	4.38623e-08	9
Lyar	2.92896e-12	0.45566	0.512	0.15	4.62716e-08	9
Dnajc19	3.04412e-12	0.474317	0.61	0.243	4.8091e-08	9
Rpl7l1	3.0729e-12	0.413085	0.524	0.148	4.85457e-08	9
Dstn	3.07368e-12	0.56908	0.732	0.317	4.8558e-08	9
Chchd3	3.08607e-12	0.413124	0.476	0.138	4.87537e-08	9
Sdha	3.4124e-12	0.47043	0.5	0.165	5.39091e-08	9
Arl8b	3.51862e-12	0.47067	0.598	0.213	5.55872e-08	9
Ccl9	3.61023e-12	0.950657	0.695	0.302	5.70345e-08	9
Uba52	3.61551e-12	0.667758	0.878	0.735	5.71178e-08	9
Dars	3.6173e-12	0.385032	0.415	0.102	5.71461e-08	9
Bub1b	3.65234e-12	0.288099	0.244	0.026	5.76997e-08	9
Snrpd2	3.67763e-12	0.500842	0.732	0.329	5.80992e-08	9
Snrpb	3.71401e-12	0.532454	0.878	0.502	5.86739e-08	9
Ssb	4.53118e-12	0.513927	0.78	0.386	7.15837e-08	9
Cenpe	4.53829e-12	0.411188	0.232	0.026	7.16959e-08	9
Ifi27	4.75923e-12	0.594055	0.671	0.316	7.51863e-08	9
Ebna1bp2	4.85991e-12	0.437087	0.549	0.172	7.67769e-08	9
Etfa	4.87327e-12	0.444256	0.524	0.174	7.69879e-08	9
Htra2	5.05231e-12	0.39146	0.354	0.078	7.98163e-08	9
Dpy30	5.31791e-12	0.431694	0.476	0.145	8.40123e-08	9
Ccdc34	5.42107e-12	0.441547	0.329	0.074	8.5642e-08	9
Cenpf	5.94557e-12	0.499359	0.232	0.028	9.39282e-08	9
Ndufb7	6.43225e-12	0.530612	0.89	0.605	1.01617e-07	9
Tbrg1	6.55978e-12	0.49831	0.561	0.199	1.03631e-07	9
Cuedc2	7.2434e-12	0.453947	0.646	0.249	1.14431e-07	9
Inf2	7.55405e-12	0.352928	0.378	0.081	1.19339e-07	9
Psmd12	8.01986e-12	0.47688	0.683	0.282	1.26698e-07	9
Rnaseh2c	8.5869e-12	0.478946	0.683	0.279	1.35656e-07	9
Trap1	8.76171e-12	0.337904	0.329	0.069	1.38417e-07	9
Myo1e	9.69635e-12	0.482315	0.61	0.219	1.53183e-07	9
5031439G07Rik	9.82854e-12	0.458583	0.463	0.156	1.55271e-07	9
Sap30	1.02745e-11	0.53406	0.537	0.182	1.62316e-07	9
Taf10	1.02962e-11	0.511987	0.829	0.487	1.6266e-07	9
Psmb4	1.07216e-11	0.471473	0.915	0.549	1.6938e-07	9
Tmem97	1.13932e-11	0.342209	0.329	0.061	1.7999e-07	9
Endog	1.29488e-11	0.339971	0.293	0.057	2.04565e-07	9
Polr2f	1.29737e-11	0.467921	0.659	0.276	2.04958e-07	9
Lamtor2	1.29752e-11	0.479552	0.866	0.439	2.04983e-07	9
Cct4	1.60982e-11	0.476373	0.707	0.314	2.5432e-07	9
Pdap1	1.69292e-11	0.5647	0.659	0.329	2.67447e-07	9
Spr	1.72307e-11	0.389001	0.354	0.091	2.72211e-07	9
Emc6	1.73535e-11	0.486231	0.646	0.263	2.74151e-07	9
Ube2s	1.74055e-11	0.743511	0.805	0.54	2.74972e-07	9
Gars	1.80153e-11	0.407038	0.402	0.107	2.84605e-07	9
Rhou	2.07031e-11	0.263731	0.232	0.023	3.27067e-07	9
Rrp1	2.29744e-11	0.454494	0.659	0.27	3.62949e-07	9
Pin1	2.686e-11	0.41482	0.573	0.199	4.24334e-07	9
Dnajc2	2.81216e-11	0.449646	0.451	0.154	4.44266e-07	9
Commd3	2.81328e-11	0.402039	0.549	0.181	4.44442e-07	9
Eef2	3.13802e-11	0.440973	0.988	0.851	4.95744e-07	9
Cdc20	3.25347e-11	0.370342	0.207	0.018	5.13984e-07	9
Gadd45gip1	3.41262e-11	0.428458	0.488	0.162	5.39125e-07	9
Mydgf	3.46034e-11	0.4515	0.659	0.275	5.46665e-07	9
Tspan4	3.49298e-11	0.423845	0.39	0.106	5.51821e-07	9
2022-09-11	3.65295e-11	0.424479	0.524	0.16	5.77093e-07	9
Sgta	3.94715e-11	0.413066	0.488	0.157	6.23571e-07	9
Rpn2	4.05686e-11	0.44278	0.634	0.247	6.40902e-07	9
Cd200	4.62336e-11	0.498063	0.256	0.026	7.30398e-07	9
Las1l	5.17825e-11	0.361411	0.329	0.074	8.1806e-07	9
Tubb4b	5.65316e-11	0.675349	0.598	0.298	8.93086e-07	9
Tkt	5.76982e-11	0.473711	0.829	0.413	9.11517e-07	9
Mrpl40	5.89204e-11	0.398445	0.415	0.122	9.30824e-07	9
Specc1	6.09309e-11	0.414178	0.415	0.109	9.62587e-07	9
Tomm70a	6.17481e-11	0.39529	0.402	0.117	9.75496e-07	9
Cmc2	6.30397e-11	0.383997	0.415	0.09	9.95901e-07	9
Rgs10	6.53163e-11	0.53458	0.829	0.422	1.03187e-06	9
Ndufb11	6.54452e-11	0.497963	0.841	0.486	1.0339e-06	9
Mtap	6.65082e-11	0.303464	0.268	0.043	1.0507e-06	9
Smc1a	6.71417e-11	0.479171	0.598	0.225	1.0607e-06	9
Mrps36	7.31717e-11	0.405252	0.476	0.158	1.15597e-06	9
Cox14	8.13476e-11	0.477985	0.671	0.313	1.28513e-06	9
Fam102a	8.95618e-11	0.353028	0.293	0.045	1.4149e-06	9
Dnajc15	9.07269e-11	0.484451	0.683	0.291	1.4333e-06	9
Mybbp1a	9.3474e-11	0.46131	0.415	0.133	1.4767e-06	9
Psma4	9.47166e-11	0.462275	0.817	0.406	1.49633e-06	9
Ndufs3	9.5039e-11	0.409163	0.463	0.155	1.50143e-06	9
Ddx39b	1.00468e-10	0.444539	0.61	0.245	1.5872e-06	9
Nav2	1.17665e-10	0.292559	0.232	0.032	1.85888e-06	9
Rpl23a	1.22003e-10	0.453746	0.951	0.682	1.9274e-06	9
Eif3i	1.26327e-10	0.437768	0.902	0.475	1.99572e-06	9
Smc4	1.30491e-10	0.628796	0.427	0.159	2.06149e-06	9
Eif1ad	1.30574e-10	0.431041	0.439	0.148	2.0628e-06	9
Npepl1	1.37963e-10	0.359198	0.341	0.085	2.17954e-06	9
Mrpl27	1.42939e-10	0.381853	0.439	0.136	2.25815e-06	9
G3bp1	1.4453e-10	0.495146	0.622	0.294	2.28328e-06	9
Atad3a	1.48843e-10	0.300171	0.268	0.046	2.35142e-06	9
Snrpg	1.6801e-10	0.516228	0.829	0.509	2.65422e-06	9
Mrpl55	1.82878e-10	0.354335	0.415	0.114	2.88911e-06	9
Agap1	1.90951e-10	0.342209	0.293	0.06	3.01664e-06	9
Psmb2	2.00404e-10	0.495621	0.756	0.41	3.16599e-06	9
Mbd3	2.08144e-10	0.393313	0.451	0.152	3.28826e-06	9
Tomm22	2.31304e-10	0.459109	0.756	0.383	3.65414e-06	9
Pdgfa	2.32659e-10	0.524927	0.366	0.12	3.67555e-06	9
Psmd13	2.39365e-10	0.403036	0.622	0.233	3.78149e-06	9
Rsl1d1	2.53489e-10	0.450268	0.585	0.234	4.00462e-06	9
Chchd4	2.72176e-10	0.305918	0.305	0.06	4.29983e-06	9
Ube2l3	2.74542e-10	0.453984	0.817	0.44	4.33722e-06	9
Tmco1	2.77565e-10	0.393212	0.598	0.215	4.38497e-06	9
Gspt1	3.1286e-10	0.483851	0.561	0.247	4.94256e-06	9
Stoml2	3.16627e-10	0.364339	0.415	0.124	5.00207e-06	9
Cdc37	3.27224e-10	0.441169	0.744	0.336	5.16948e-06	9
Dohh	3.35054e-10	0.361916	0.402	0.117	5.29319e-06	9
Nop16	3.37357e-10	0.361832	0.317	0.083	5.32956e-06	9
Sptssa	3.49296e-10	0.431981	0.634	0.258	5.51818e-06	9
Dmxl1	3.57832e-10	0.39824	0.451	0.134	5.65302e-06	9
Eif3g	3.60225e-10	0.43309	0.646	0.286	5.69084e-06	9
Mtln	3.89653e-10	0.383997	0.476	0.15	6.15573e-06	9
Tmpo	3.98656e-10	0.490628	0.366	0.118	6.29797e-06	9
Ssr2	4.11579e-10	0.465302	0.598	0.268	6.50213e-06	9
Slc39a13	4.7999e-10	0.305113	0.244	0.042	7.58288e-06	9
Lsm2	4.87103e-10	0.387491	0.378	0.11	7.69526e-06	9
Mrps5	5.1562e-10	0.330936	0.305	0.069	8.14576e-06	9
Nfu1	5.36656e-10	0.371831	0.488	0.166	8.47809e-06	9
Atp6v1h	5.69307e-10	0.425359	0.524	0.188	8.99391e-06	9
Vdac3	5.69924e-10	0.446143	0.61	0.28	9.00366e-06	9
Aurkaip1	5.79625e-10	0.431823	0.732	0.352	9.15691e-06	9
Srp19	5.89841e-10	0.43783	0.61	0.263	9.31831e-06	9
Slirp	6.16019e-10	0.409717	0.549	0.212	9.73187e-06	9
Vegfb	6.43126e-10	0.302365	0.244	0.045	1.01601e-05	9
Pgam1	6.6141e-10	0.528926	0.951	0.643	1.0449e-05	9
Atf1	6.93826e-10	0.459415	0.439	0.168	1.09611e-05	9
Rpl13a	7.09874e-10	0.462291	0.744	0.381	1.12146e-05	9
Nubp1	7.16795e-10	0.428266	0.488	0.197	1.13239e-05	9
Mrpl41	7.28048e-10	0.37786	0.427	0.135	1.15017e-05	9
Polr2j	7.41367e-10	0.40841	0.598	0.234	1.17121e-05	9
Lamtor5	7.58138e-10	0.434348	0.634	0.287	1.19771e-05	9
Poldip2	7.69405e-10	0.27269	0.256	0.049	1.21551e-05	9
Tpi1	8.09763e-10	0.573318	0.939	0.577	1.27926e-05	9
Shmt2	8.18735e-10	0.273073	0.232	0.036	1.29344e-05	9
Psmc4	8.74556e-10	0.419192	0.622	0.268	1.38162e-05	9
Cops6	8.9892e-10	0.411068	0.61	0.256	1.42011e-05	9
Pdhb	9.17578e-10	0.408222	0.463	0.163	1.44959e-05	9
Swi5	9.6566e-10	0.432066	0.756	0.376	1.52555e-05	9
Hist1h2bc	9.95567e-10	0.775022	0.524	0.203	1.5728e-05	9
Farsb	1.42098e-09	0.290338	0.268	0.052	2.24487e-05	9
Psmb3	1.45366e-09	0.43543	0.841	0.474	2.2965e-05	9
Naa20	1.57507e-09	0.36238	0.463	0.154	2.4883e-05	9
Cox7a2l	1.61579e-09	0.453819	0.927	0.68	2.55263e-05	9
Zfand5	1.67559e-09	0.544927	0.841	0.527	2.6471e-05	9
Hist1h4d	1.81743e-09	0.61275	0.317	0.107	2.87117e-05	9
Ldha	1.84562e-09	0.489589	0.988	0.843	2.91571e-05	9
Nedd8	1.87425e-09	0.410129	0.915	0.707	2.96095e-05	9
Mcm6	1.98266e-09	0.418882	0.317	0.087	3.13221e-05	9
Noc2l	2.03576e-09	0.359285	0.402	0.125	3.2161e-05	9
Ak6	2.07927e-09	0.363592	0.427	0.136	3.28483e-05	9
Snrpd3	2.3751e-09	0.429741	0.622	0.282	3.75218e-05	9
Fh1	2.76252e-09	0.36181	0.39	0.122	4.36424e-05	9
Rad23a	2.82373e-09	0.350723	0.427	0.142	4.46092e-05	9
Pmf1	2.85306e-09	0.32028	0.317	0.071	4.50726e-05	9
Grk3	3.02745e-09	0.297838	0.305	0.061	4.78276e-05	9
Pi4k2a	3.1296e-09	0.36339	0.512	0.178	4.94415e-05	9
Txnrd1	3.29118e-09	0.521653	0.768	0.442	5.1994e-05	9
Got2	3.4554e-09	0.355061	0.476	0.152	5.45884e-05	9
Bub3	3.53803e-09	0.433141	0.402	0.16	5.58938e-05	9
Farsa	3.66344e-09	0.287669	0.317	0.073	5.7875e-05	9
Mrpl2	3.90917e-09	0.337973	0.378	0.118	6.1757e-05	9
Eif3b	4.19997e-09	0.386954	0.524	0.207	6.63511e-05	9
Wdr12	4.22962e-09	0.262593	0.244	0.043	6.68196e-05	9
Snhg6	4.2958e-09	0.371213	0.439	0.139	6.7865e-05	9
Pam16	4.44632e-09	0.399317	0.402	0.15	7.02429e-05	9
Sumo3	4.581e-09	0.362916	0.5	0.183	7.23707e-05	9
Dld	4.68296e-09	0.344693	0.402	0.126	7.39815e-05	9
Ivns1abp	4.73798e-09	0.393098	0.439	0.157	7.48507e-05	9
Psmd6	4.92205e-09	0.383869	0.561	0.231	7.77585e-05	9
Pomp	5.08979e-09	0.396903	0.939	0.695	8.04085e-05	9
Supt16	5.22518e-09	0.402637	0.488	0.179	8.25475e-05	9
Pnkd	5.39258e-09	0.348222	0.39	0.123	8.51919e-05	9
Sf3b5	5.64706e-09	0.410999	0.756	0.38	8.92123e-05	9
Fkbp3	5.76705e-09	0.426182	0.561	0.241	9.11079e-05	9
Lrrc59	6.07038e-09	0.376449	0.561	0.229	9.58998e-05	9
Rrm1	6.07692e-09	0.338005	0.293	0.064	9.60032e-05	9
Mitf	6.47596e-09	0.257655	0.256	0.046	0.000102307	9
Mrps7	6.79982e-09	0.354531	0.476	0.164	0.000107424	9
Tmem14c	6.80261e-09	0.432534	0.817	0.495	0.000107468	9
Dnajb14	6.96143e-09	0.354707	0.402	0.135	0.000109977	9
Dut	6.97929e-09	0.443076	0.402	0.112	0.000110259	9
Rpn1	7.1308e-09	0.362546	0.488	0.169	0.000112652	9
Nars	7.42791e-09	0.483662	0.622	0.333	0.000117346	9
Utp11	7.81651e-09	0.342236	0.415	0.137	0.000123485	9
Acadm	8.99419e-09	0.363968	0.415	0.14	0.00014209	9
Srsf3	9.04286e-09	0.459285	0.89	0.587	0.000142859	9
Hexa	9.46063e-09	0.548863	0.695	0.392	0.000149459	9
Anp32e	1.01724e-08	0.415981	0.524	0.216	0.000160704	9
Ndufs4	1.06238e-08	0.39493	0.61	0.286	0.000167835	9
Timm22	1.11723e-08	0.322353	0.317	0.095	0.000176499	9
Dap	1.12068e-08	0.458856	0.622	0.293	0.000177046	9
Ndufs8	1.13418e-08	0.38466	0.622	0.282	0.000179178	9
Tufm	1.13593e-08	0.260138	0.268	0.055	0.000179454	9
Cops9	1.13751e-08	0.405043	0.732	0.379	0.000179705	9
Acap2	1.18578e-08	0.355108	0.439	0.136	0.000187329	9
Vars	1.30748e-08	0.316101	0.341	0.094	0.000206555	9
Hspa4	1.32215e-08	0.420655	0.646	0.315	0.000208874	9
Iars	1.35247e-08	0.259848	0.232	0.046	0.000213664	9
Tln1	1.38219e-08	0.439627	0.878	0.62	0.000218358	9
Lman1	1.38833e-08	0.34192	0.463	0.152	0.000219328	9
Pitpna	1.39236e-08	0.449954	0.854	0.562	0.000219964	9
U2af1	1.40953e-08	0.390162	0.585	0.255	0.000222677	9
Ndufa3	1.4198e-08	0.421364	0.744	0.4	0.0002243	9
Snrpe	1.46487e-08	0.423438	0.89	0.682	0.00023142	9
Ndufa13	1.47518e-08	0.375321	0.988	0.799	0.000233049	9
Gipc1	1.53316e-08	0.282345	0.305	0.078	0.000242208	9
Uchl3	1.7933e-08	0.340243	0.415	0.13	0.000283306	9
Nop56	1.92777e-08	0.351188	0.427	0.149	0.000304549	9
Gtf2h5	1.96576e-08	0.40748	0.671	0.342	0.00031055	9
Trem2	2.06681e-08	0.495901	0.768	0.343	0.000326514	9
Acbd6	2.09831e-08	0.331072	0.5	0.182	0.000331491	9
Bola1	2.12612e-08	0.276918	0.293	0.071	0.000335884	9
Ndufb1-ps	2.14845e-08	0.370657	0.963	0.791	0.000339413	9
Psma5	2.24028e-08	0.374923	0.622	0.276	0.00035392	9
Mrpl21	2.27778e-08	0.365351	0.549	0.227	0.000359843	9
Edem1	2.39011e-08	0.356592	0.524	0.197	0.00037759	9
Tyms	2.45643e-08	0.36941	0.244	0.058	0.000388067	9
Gsn	2.94127e-08	0.496789	0.756	0.411	0.000464662	9
Eif3m	3.07644e-08	0.381068	0.756	0.393	0.000486016	9
Pepd	3.094e-08	0.330505	0.378	0.129	0.00048879	9
Psmg1	3.09579e-08	0.254919	0.232	0.051	0.000489073	9
Tmed9	3.11041e-08	0.424232	0.78	0.454	0.000491382	9
Pltp	3.25396e-08	0.477479	0.463	0.145	0.00051406	9
Akr1a1	3.2781e-08	0.377923	0.927	0.649	0.000517875	9
Aimp1	3.31895e-08	0.378787	0.646	0.302	0.000524328	9
Pfdn2	3.35945e-08	0.377753	0.646	0.296	0.000530726	9
Ctsa	3.50834e-08	0.432942	0.805	0.447	0.000554248	9
Emg1	3.61536e-08	0.371054	0.537	0.224	0.000571155	9
Eif3a	3.6428e-08	0.468372	0.768	0.498	0.00057549	9
Incenp	3.7225e-08	0.291972	0.232	0.046	0.000588081	9
Elovl1	3.84305e-08	0.328668	0.402	0.134	0.000607125	9
Bcat2	3.88185e-08	0.262577	0.268	0.063	0.000613254	9
Mid1ip1	3.92672e-08	0.270145	0.268	0.05	0.000620343	9
Ddx21	4.70247e-08	0.407152	0.537	0.239	0.000742896	9
Alyref	4.79431e-08	0.3963	0.476	0.2	0.000757406	9
Romo1	4.91191e-08	0.385983	0.707	0.37	0.000775984	9
Acat1	5.36616e-08	0.310551	0.366	0.116	0.000847746	9
Pik3cb	5.74851e-08	0.280572	0.244	0.057	0.00090815	9
Tk1	5.81942e-08	0.284853	0.22	0.039	0.000919353	9
Adss	6.03349e-08	0.361399	0.463	0.187	0.000953171	9
Nr1d1	6.043e-08	0.255466	0.232	0.048	0.000954673	9
Ktn1	6.40729e-08	0.346848	0.476	0.158	0.00101222	9
Glud1	6.66671e-08	0.359412	0.732	0.364	0.00105321	9
Mcm5	6.76937e-08	0.282736	0.244	0.052	0.00106942	9
Eif4g2	7.21607e-08	0.419127	0.854	0.633	0.00114	9
Psmc2	7.22188e-08	0.367511	0.549	0.248	0.00114091	9
Mgat4b	7.44846e-08	0.304444	0.293	0.087	0.00117671	9
Uchl5	7.4855e-08	0.33875	0.378	0.139	0.00118256	9
Tars	7.63227e-08	0.292457	0.28	0.076	0.00120575	9
Mrpl46	8.09444e-08	0.286147	0.317	0.091	0.00127876	9
Pdha1	8.7285e-08	0.324984	0.378	0.128	0.00137893	9
Nop14	9.01341e-08	0.323769	0.366	0.118	0.00142394	9
Tmem208	9.16125e-08	0.354666	0.524	0.215	0.00144729	9
Rdx	9.56162e-08	0.338716	0.537	0.206	0.00151054	9
Psmd10	9.98531e-08	0.314923	0.354	0.126	0.00157748	9
Trmt112	1.01966e-07	0.368009	0.598	0.282	0.00161086	9
Hmgn2	1.08556e-07	0.383275	0.476	0.18	0.00171496	9
Stard3	1.12564e-07	0.299642	0.317	0.1	0.00177829	9
Rwdd1	1.18872e-07	0.373399	0.646	0.313	0.00187794	9
Ostc	1.18912e-07	0.376068	0.659	0.326	0.00187857	9
Lsm8	1.22591e-07	0.312515	0.402	0.135	0.00193669	9
C1d	1.3008e-07	0.330966	0.402	0.15	0.002055	9
Hist1h3c	1.34047e-07	0.340435	0.207	0.022	0.00211767	9
Cox20	1.37609e-07	0.340803	0.476	0.19	0.00217395	9
Parp1	1.4189e-07	0.335542	0.341	0.122	0.00224157	9
Dcun1d5	1.42645e-07	0.338505	0.549	0.235	0.0022535	9
Frrs1	1.42675e-07	0.288779	0.329	0.094	0.00225398	9
Mrps25	1.45734e-07	0.317259	0.402	0.144	0.00230231	9
Psmd1	1.48285e-07	0.393192	0.524	0.243	0.00234261	9
Trmt1	1.50474e-07	0.270871	0.256	0.065	0.00237719	9
Mvp	1.51132e-07	0.319945	0.524	0.205	0.00238758	9
Csnk2a2	1.56146e-07	0.312929	0.439	0.162	0.00246679	9
Pla2g12a	1.58957e-07	0.25039	0.268	0.057	0.0025112	9
Baiap2	1.64016e-07	0.391078	0.476	0.2	0.00259112	9
Ykt6	1.75311e-07	0.287277	0.366	0.114	0.00276957	9
Sumo2	1.7629e-07	0.417265	0.805	0.57	0.00278502	9
Psmd14	1.92969e-07	0.347906	0.537	0.246	0.00304852	9
Cfdp1	2.06585e-07	0.35851	0.451	0.198	0.00326364	9
Gps1	2.12247e-07	0.31073	0.317	0.11	0.00335308	9
Adh5	2.13373e-07	0.363311	0.488	0.22	0.00337087	9
Eef1e1	2.16329e-07	0.298019	0.329	0.108	0.00341757	9
Ndufb4	2.29382e-07	0.294983	0.317	0.101	0.00362377	9
Mrps10	2.416e-07	0.285195	0.341	0.108	0.0038168	9
Map2k3	2.43976e-07	0.36776	0.683	0.333	0.00385434	9
Morf4l2	2.50064e-07	0.341468	0.585	0.254	0.00395051	9
2210016F16Rik	2.59274e-07	0.284276	0.378	0.128	0.00409601	9
Hist1h1e	2.61546e-07	0.595258	0.317	0.13	0.00413191	9
Apip	2.64297e-07	0.274018	0.305	0.09	0.00417536	9
Fabp5	2.76941e-07	0.411569	0.829	0.507	0.00437511	9
Naa38	2.83655e-07	0.308905	0.451	0.171	0.00448118	9
Acp1	2.84695e-07	0.324165	0.463	0.198	0.00449762	9
Mrpl58	2.98816e-07	0.294223	0.439	0.16	0.00472069	9
Ndufs1	3.04554e-07	0.264975	0.256	0.069	0.00481135	9
Mrps15	3.06842e-07	0.329955	0.463	0.196	0.00484749	9
Tuba1c	3.14447e-07	0.415706	0.61	0.312	0.00496764	9
Anxa2	3.20209e-07	0.373513	0.976	0.797	0.00505865	9
Rps19bp1	3.32703e-07	0.281093	0.341	0.113	0.00525605	9
Smarca4	3.52697e-07	0.327713	0.402	0.152	0.00557191	9
Srsf2	3.55197e-07	0.350655	0.756	0.39	0.0056114	9
Clns1a	3.68707e-07	0.288297	0.341	0.116	0.00582483	9
Gsdmd	3.97277e-07	0.313207	0.354	0.127	0.00627618	9
Atxn10	4.02951e-07	0.343607	0.451	0.185	0.00636583	9
Wdr91	4.16461e-07	0.30729	0.293	0.099	0.00657925	9
Pgp	4.19403e-07	0.299581	0.427	0.146	0.00662572	9
Ola1	4.68862e-07	0.311972	0.524	0.215	0.00740708	9
Commd1	4.69631e-07	0.344269	0.488	0.229	0.00741923	9
Rnf187	4.82859e-07	0.326119	0.488	0.209	0.00762821	9
Ddb1	5.08132e-07	0.294256	0.415	0.146	0.00802746	9
Aopep	5.41049e-07	0.383118	0.5	0.223	0.00854749	9
Ncln	5.63038e-07	0.272972	0.293	0.091	0.00889487	9
Ndufv3	5.64562e-07	0.341781	0.744	0.403	0.00891894	9
Nap1l1	5.64758e-07	0.406617	0.561	0.308	0.00892205	9
Eif4g1	5.66728e-07	0.330993	0.5	0.217	0.00895317	9
Echs1	5.78591e-07	0.28016	0.354	0.121	0.00914059	9
Dnmt1	5.84497e-07	0.258864	0.293	0.079	0.00923388	9
Gm26917	6.19038e-07	0.616808	0.488	0.256	0.00977957	9
Rnf19b	6.46471e-07	0.369283	0.659	0.305	0.0102129	9
Pfdn1	6.68497e-07	0.327138	0.549	0.245	0.0105609	9
Gpr183	6.90113e-07	0.470397	0.427	0.184	0.0109024	9
Phf10	6.90161e-07	0.265966	0.293	0.085	0.0109032	9
Tmed10	6.92812e-07	0.346829	0.915	0.622	0.010945	9
Psma7	7.16523e-07	0.342728	0.927	0.725	0.0113196	9
Fbl	7.27091e-07	0.306719	0.463	0.182	0.0114866	9
Gtpbp4	7.35474e-07	0.298469	0.439	0.169	0.011619	9
Pfdn6	7.37138e-07	0.361392	0.512	0.252	0.0116453	9
Akirin2	7.3748e-07	0.290827	0.415	0.147	0.0116507	9
Abce1	7.45316e-07	0.291351	0.341	0.118	0.0117745	9
Psma2	7.59959e-07	0.338111	0.866	0.598	0.0120058	9
Vamp8	7.6427e-07	0.348438	0.915	0.635	0.0120739	9
Cdv3	7.76252e-07	0.38599	0.646	0.335	0.0122632	9
Ddx46	7.83124e-07	0.343777	0.476	0.216	0.0123718	9
Tmem141	8.52671e-07	0.259919	0.268	0.085	0.0134705	9
Cited2	8.71872e-07	0.525336	0.671	0.392	0.0137738	9
Eny2	8.81162e-07	0.346621	0.524	0.256	0.0139206	9
Pgd	9.3224e-07	0.36279	0.573	0.281	0.0147275	9
Eif4h	1.0008e-06	0.365052	0.585	0.307	0.0158107	9
Lsm7	1.00232e-06	0.274963	0.341	0.111	0.0158347	9
Cnpy2	1.04227e-06	0.313516	0.488	0.213	0.0164658	9
Sarnp	1.05501e-06	0.321651	0.549	0.26	0.016667	9
Twf2	1.09124e-06	0.322164	0.512	0.219	0.0172394	9
Prelid3b	1.10665e-06	0.291317	0.402	0.148	0.0174829	9
Mrps16	1.14876e-06	0.311317	0.549	0.241	0.0181482	9
Clta	1.23423e-06	0.293398	0.988	0.88	0.0194984	9
1110038B12Rik	1.23953e-06	0.320419	0.451	0.187	0.0195821	9
Rala	1.26156e-06	0.365685	0.634	0.335	0.0199301	9
Eif3k	1.26284e-06	0.278479	0.988	0.783	0.0199504	9
Kmt5a	1.34642e-06	0.324241	0.415	0.16	0.0212707	9
Gcsh	1.38942e-06	0.306645	0.415	0.151	0.0219501	9
Ik	1.40165e-06	0.314798	0.585	0.262	0.0221432	9
Dusp4	1.40221e-06	0.294942	0.317	0.09	0.022152	9
Eif3d	1.41497e-06	0.342053	0.561	0.279	0.0223537	9
Ppid	1.41939e-06	0.257062	0.293	0.093	0.0224235	9
Gpx4	1.46667e-06	0.390573	0.683	0.414	0.0231704	9
Vti1b	1.46755e-06	0.318778	0.427	0.189	0.0231844	9
Snu13	1.52189e-06	0.339528	0.561	0.274	0.0240428	9
Thyn1	1.64135e-06	0.275723	0.28	0.099	0.02593	9
Npm3	1.68566e-06	0.289369	0.415	0.152	0.0266301	9
Csf1r	1.70845e-06	0.410291	0.659	0.358	0.02699	9
Nav1	1.79662e-06	0.255701	0.28	0.078	0.0283831	9
Gm16286	1.79675e-06	0.302631	0.537	0.249	0.0283851	9
Mrpl3	1.849e-06	0.256228	0.268	0.087	0.0292105	9
Timm44	1.90669e-06	0.25237	0.305	0.092	0.0301219	9
Zfp706	1.98468e-06	0.339178	0.561	0.28	0.031354	9
1810058I24Rik	2.1918e-06	0.323148	0.744	0.408	0.0346261	9
Rxylt1	2.29923e-06	0.271742	0.305	0.109	0.0363232	9
Emc4	2.31374e-06	0.278742	0.341	0.131	0.0365525	9
Calr	2.31943e-06	0.429466	0.902	0.754	0.0366423	9
Rab1b	2.33629e-06	0.279227	0.427	0.164	0.0369087	9
Llph	2.3679e-06	0.341395	0.622	0.333	0.0374081	9
U2af2	2.4905e-06	0.272539	0.39	0.152	0.0393449	9
Hnrnpu	2.57531e-06	0.380259	0.732	0.444	0.0406848	9
Mthfd2	2.71516e-06	0.259435	0.293	0.101	0.042894	9
Syncrip	2.76961e-06	0.351443	0.476	0.233	0.0437543	9
Ube2i	2.82383e-06	0.346883	0.744	0.459	0.0446108	9
Esf1	2.85209e-06	0.291351	0.317	0.114	0.0450574	9
Psmc6	3.52706e-06	0.317156	0.549	0.28	0.0557205	9
Exosc8	3.57306e-06	0.32045	0.354	0.162	0.0564472	9
Eprs	3.85549e-06	0.368361	0.573	0.283	0.060909	9
Aes	4.02174e-06	0.342301	0.805	0.495	0.0635354	9
Dok3	4.02716e-06	0.261514	0.329	0.107	0.0636211	9
Mrpl14	4.04942e-06	0.287304	0.561	0.252	0.0639728	9
Zfp131	4.07158e-06	0.319245	0.39	0.159	0.0643229	9
Rars	4.19751e-06	0.286122	0.451	0.183	0.0663122	9
U2surp	4.59112e-06	0.285387	0.512	0.211	0.0725306	9
Myo5a	4.71949e-06	0.270231	0.354	0.127	0.0745585	9
Ppp2ca	4.77649e-06	0.361305	0.585	0.294	0.075459	9
Wdr83os	4.79005e-06	0.291187	0.573	0.276	0.0756732	9
Pdcd5	4.90237e-06	0.309967	0.622	0.334	0.0774477	9
Wdr43	4.94553e-06	0.365809	0.317	0.143	0.0781295	9
Hsp90b1	4.99793e-06	0.445508	0.902	0.762	0.0789574	9
Usp1	5.17874e-06	0.275204	0.268	0.093	0.0818137	9
Arpp19	5.27242e-06	0.322135	0.805	0.498	0.0832938	9
Glo1	5.28604e-06	0.254779	0.293	0.106	0.0835089	9
Psmc5	5.49658e-06	0.323039	0.549	0.286	0.086835	9
Rpl22l1	5.51879e-06	0.348633	0.927	0.818	0.0871859	9
Qdpr	5.6728e-06	0.27934	0.341	0.13	0.089619	9
Rasa4	5.72925e-06	0.258794	0.378	0.134	0.0905107	9
Cbx1	5.77295e-06	0.278448	0.354	0.146	0.0912011	9
Lars	6.11088e-06	0.260227	0.293	0.108	0.0965397	9
Tmem109	6.23652e-06	0.277847	0.341	0.138	0.0985246	9
Spcs2	7.06093e-06	0.294631	0.768	0.449	0.111549	9
S100a1	7.0639e-06	0.288931	0.427	0.185	0.111596	9
Naa10	7.10455e-06	0.25929	0.366	0.141	0.112238	9
Psma1	7.15514e-06	0.33649	0.598	0.352	0.113037	9
Pdgfb	7.22129e-06	0.264803	0.329	0.104	0.114082	9
Eif3e	7.26232e-06	0.318176	0.756	0.455	0.11473	9
Bax	7.27676e-06	0.336266	0.756	0.449	0.114958	9
H2afx	7.4728e-06	0.35609	0.293	0.124	0.118055	9
Mrps18c	7.54561e-06	0.285906	0.512	0.239	0.119206	9
Plxnb2	8.07466e-06	0.259245	0.329	0.122	0.127563	9
Krtcap2	8.12659e-06	0.322479	0.768	0.475	0.128384	9
Luc7l	8.21682e-06	0.253052	0.305	0.112	0.129809	9
Stip1	8.34312e-06	0.279038	0.366	0.148	0.131805	9
Ube2f	8.4062e-06	0.292577	0.488	0.225	0.132801	9
Mrps6	9.03888e-06	0.282664	0.402	0.148	0.142796	9
Elob	9.15876e-06	0.271946	0.976	0.795	0.14469	9
Rnf7	9.36377e-06	0.295707	0.573	0.296	0.147929	9
Gnb2	9.41248e-06	0.300194	0.915	0.707	0.148698	9
Blvra	9.58277e-06	0.253986	0.402	0.159	0.151389	9
Gsto1	9.65373e-06	0.296472	0.512	0.224	0.15251	9
Nono	9.65711e-06	0.271382	0.476	0.205	0.152563	9
Phf5a	9.88515e-06	0.293894	0.488	0.239	0.156166	9
Mrps23	1.00214e-05	0.257386	0.39	0.161	0.158318	9
Fundc2	1.05034e-05	0.283643	0.5	0.239	0.165933	9
Rbm25	1.05248e-05	0.328859	0.695	0.398	0.16627	9
Fkbp1a	1.06671e-05	0.317668	0.671	0.368	0.168519	9
Rex1bd	1.14594e-05	0.303495	0.561	0.294	0.181036	9
Ndufa7	1.15221e-05	0.310758	0.878	0.671	0.182026	9
Gtf3a	1.15316e-05	0.260777	0.354	0.138	0.182176	9
Fam129b	1.19413e-05	0.277927	0.463	0.198	0.188649	9
Snrpf	1.2011e-05	0.342199	0.622	0.379	0.18975	9
Actn4	1.33028e-05	0.299763	0.463	0.217	0.210157	9
Sec13	1.35043e-05	0.259332	0.378	0.158	0.213341	9
Mrpl24	1.42827e-05	0.270482	0.5	0.228	0.225638	9
Hnrnpd	1.43084e-05	0.35857	0.573	0.322	0.226045	9
Arhgdia	1.4439e-05	0.292952	0.878	0.669	0.228107	9
Ccar1	1.48155e-05	0.26081	0.402	0.17	0.234055	9
Psmc3	1.50832e-05	0.313608	0.561	0.321	0.238284	9
Cers2	1.52017e-05	0.273038	0.476	0.219	0.240156	9
Srsf9	1.55832e-05	0.27413	0.524	0.258	0.246184	9
Ndufa6	1.56049e-05	0.319791	0.78	0.507	0.246526	9
Psmc1	1.5788e-05	0.274998	0.341	0.145	0.249419	9
Rtraf	1.60991e-05	0.297885	0.683	0.401	0.254333	9
Kdelr2	1.61676e-05	0.273221	0.451	0.197	0.255416	9
St13	1.71898e-05	0.3187	0.585	0.322	0.271565	9
Sh3kbp1	1.73429e-05	0.283538	0.463	0.213	0.273984	9
Galk1	1.87066e-05	0.264252	0.329	0.13	0.295526	9
Ssrp1	1.9047e-05	0.291782	0.354	0.162	0.300904	9
Ten1	1.92727e-05	0.25454	0.451	0.194	0.30447	9
Agpat4	1.94561e-05	0.286976	0.366	0.162	0.307368	9
Kif5b	2.05708e-05	0.279297	0.659	0.353	0.324977	9
Ccdc115	2.08949e-05	0.251167	0.268	0.102	0.330097	9
Hpf1	2.10982e-05	0.293111	0.415	0.201	0.333309	9
Atp6ap1	2.2019e-05	0.285906	0.476	0.237	0.347856	9
Tpm1	2.22126e-05	0.283446	0.561	0.237	0.350915	9
Srp72	2.34229e-05	0.27893	0.5	0.247	0.370035	9
Luc7l3	2.39586e-05	0.274289	0.366	0.159	0.378498	9
Eif3j1	2.58002e-05	0.292477	0.512	0.258	0.407591	9
Kcnq1ot1	2.6887e-05	0.27735	0.317	0.108	0.424761	9
Wasf2	2.69425e-05	0.29357	0.561	0.303	0.425637	9
Anxa4	2.86119e-05	0.279759	0.439	0.195	0.452011	9
Rab14	2.98608e-05	0.281398	0.622	0.333	0.471741	9
Snrpa	3.03058e-05	0.252536	0.329	0.137	0.47877	9
Hnrnpc	3.23181e-05	0.325583	0.707	0.448	0.510561	9
Vapa	3.4596e-05	0.28007	0.732	0.433	0.546548	9
Ccdc124	3.52575e-05	0.266145	0.427	0.209	0.556998	9
Dctn3	3.78533e-05	0.257328	0.732	0.408	0.598006	9
Bclaf1	3.88827e-05	0.290338	0.488	0.252	0.614269	9
Vcp	3.90649e-05	0.264995	0.707	0.392	0.617147	9
Pak1	3.94795e-05	0.255026	0.317	0.122	0.623697	9
Mrps21	4.00422e-05	0.281888	0.573	0.327	0.632586	9
Ndufa1	4.02227e-05	0.305832	0.72	0.467	0.635437	9
Cdc5l	4.12925e-05	0.266339	0.439	0.21	0.652339	9
Cmas	4.29516e-05	0.253034	0.317	0.129	0.678549	9
Lsm5	4.72057e-05	0.288536	0.427	0.22	0.745756	9
Jpt1	5.10859e-05	0.392265	0.707	0.518	0.807055	9
Mcm3	5.48825e-05	0.259675	0.22	0.08	0.867033	9
Rangap1	5.53589e-05	0.254779	0.244	0.099	0.87456	9
Txnl1	5.99335e-05	0.277945	0.646	0.38	0.94683	9
Med29	6.62557e-05	0.251541	0.305	0.135	1	9
Calm3	6.90895e-05	0.260232	0.793	0.501	1	9
Arl1	6.95129e-05	0.277282	0.488	0.256	1	9
Psmd4	7.01173e-05	0.277653	0.634	0.38	1	9
Eif1b	7.09903e-05	0.262614	0.524	0.28	1	9
2022-09-07	8.01483e-05	0.295812	0.671	0.423	1	9
Hadha	8.06793e-05	0.256868	0.402	0.195	1	9
Anapc5	8.41113e-05	0.260077	0.341	0.16	1	9
Eif5b	9.07369e-05	0.272229	0.634	0.36	1	9
Lasp1	9.68888e-05	0.27631	0.451	0.232	1	9
Eif4b	9.722e-05	0.259241	0.415	0.204	1	9
Caprin1	9.76272e-05	0.25178	0.476	0.239	1	9
Hnrnpa3	0.000101446	0.325034	0.756	0.546	1	9
Srsf11	0.000125677	0.32646	0.598	0.395	1	9
Sh3glb1	0.000125739	0.258378	0.902	0.748	1	9
Hexb	0.000144192	0.286659	0.512	0.255	1	9
Dynlrb1	0.000151632	0.269122	0.683	0.42	1	9
Ech1	0.000161582	0.262427	0.451	0.244	1	9
Car2	0.000164838	0.334876	0.268	0.092	1	9
Rer1	0.000166611	0.260591	0.573	0.334	1	9
Vps35	0.000168637	0.251924	0.439	0.233	1	9
Ndufaf8	0.000175324	0.250498	0.378	0.19	1	9
Pcbp1	0.000184684	0.278351	0.659	0.411	1	9
Acin1	0.000193895	0.267108	0.512	0.285	1	9
Mrpl54	0.000198694	0.25565	0.573	0.327	1	9
Prpf40a	0.000210977	0.256285	0.537	0.3	1	9
Canx	0.000293573	0.250988	0.598	0.362	1	9
Axl	0.000347096	0.267438	0.317	0.156	1	9
Denr	0.000352295	0.253203	0.488	0.268	1	9
Fkbp8	0.000360212	0.250243	0.476	0.28	1	9
Rexo2	0.000388432	0.259431	0.463	0.261	1	9
Manf	0.000619513	0.251262	0.659	0.425	1	9
Cks2	0.000657614	0.289214	0.488	0.295	1	9
Cd9	0.00081494	0.280545	0.78	0.652	1	9
Lat2	0.00092129	0.26355	0.5	0.304	1	9
Dek	0.00120495	0.341091	0.476	0.349	1	9
Creg1	0.00173401	0.28545	0.585	0.365	1	9
Gadd45g	0.00243056	0.289564	0.427	0.247	1	9

[truncated: 4 more sheets: Cluster10, Cluster11, Cluster12, Cluster13]
