# Supplementary material for: PP2Ac/STRN4 negatively regulates STING-type I IFN signaling in tumor-associated macrophages
Source: J Clin Invest. 2023 Mar 15;133(6):e162139. doi: 10.1172/JCI162139 (PMC10014107; doi:10.1172/JCI162139)
Supplement: Supplemental table 2 [file jci-133-162139-s011.xlsx]

## Sheet: Cluster0
Gene	p_val	avg_log2FC	pct.1	pct.2	p_val_adj	cluster
Arg1	1.11e-209	2.10242	0.815	0.242	1.93e-205	0
Cxcl2	8.52e-126	1.22989	0.982	0.769	1.49e-121	0
Ctsl	1.72e-123	1.12133	0.946	0.681	3e-119	0
Apoe	1.07e-112	1.01541	0.982	0.808	1.87e-108	0
Fcgr2b	2.18e-105	0.809949	0.878	0.493	3.81e-101	0
Spp1	2.78e-97	1.34814	0.885	0.679	4.85e-93	0
Ets2	1.52e-87	0.718752	0.755	0.371	2.66e-83	0
Pf4	1.97e-85	1.67449	0.604	0.198	3.43e-81	0
Fn1	5.08e-85	1.06245	0.728	0.349	8.86e-81	0
Pdpn	1.88e-84	0.656698	0.437	0.111	3.29e-80	0
Clec4n	2.35e-80	0.785783	0.79	0.376	4.1e-76	0
Msr1	6.58e-80	0.692794	0.675	0.298	1.15e-75	0
Dab2	8.01e-74	0.701735	0.775	0.419	1.4e-69	0
Ctsc	2.7e-72	0.644116	0.951	0.727	4.71e-68	0
Cd14	5.15e-70	0.695068	0.952	0.711	8.98e-66	0
Sgk1	6.07e-70	0.769521	0.788	0.462	1.06e-65	0
Lgmn	5.86e-69	0.675874	0.918	0.661	1.02e-64	0
Ecm1	6.07e-69	0.600002	0.534	0.191	1.06e-64	0
Fcgr3	1.67e-64	0.599024	0.885	0.541	2.91e-60	0
Nlrp3	3.26e-63	0.681766	0.828	0.507	5.7e-59	0
Lrp1	4.89e-63	0.575167	0.572	0.254	8.54e-59	0
Sdc4	2.14e-62	0.634815	0.745	0.407	3.73e-58	0
Il1b	2.11e-61	1.01803	0.858	0.662	3.68e-57	0
Zeb2	1.43e-57	0.570633	0.896	0.664	2.49e-53	0
Vegfa	2.32e-57	0.650689	0.667	0.344	4.04e-53	0
Bcl2a1b	2.48e-57	0.587347	0.957	0.794	4.32e-53	0
Abca1	3.05e-57	0.593603	0.582	0.269	5.33e-53	0
Cd93	3.3e-57	0.482788	0.445	0.157	5.76e-53	0
Mmp12	4.72e-56	1.70673	0.37	0.126	8.24e-52	0
Adam8	4.76e-56	0.633897	0.578	0.275	8.3e-52	0
Clec4d	3.81e-53	0.565831	0.767	0.385	6.64e-49	0
Trem2	5.13e-52	0.505831	0.788	0.408	8.94e-48	0
Ccl6	3.81e-50	1.01845	0.593	0.316	6.65e-46	0
Lyz2	4.12e-50	1.216	0.663	0.504	7.18e-46	0
Sash1	1.02e-47	0.442798	0.467	0.196	1.78e-43	0
Cxcl1	4.07e-47	1.2895	0.376	0.132	7.11e-43	0
Tgfbi	5.27e-47	0.528568	0.928	0.716	9.2e-43	0
Il1rn	7.55e-47	0.620002	0.658	0.317	1.32e-42	0
Prdx5	9.53e-47	0.433799	0.987	0.862	1.66e-42	0
Grina	1.31e-46	0.532655	0.642	0.329	2.28e-42	0
C1qb	5.11e-46	0.538415	0.794	0.517	8.91e-42	0
F13a1	2.52e-45	0.548168	0.336	0.109	4.4e-41	0
Lamp1	2.34e-44	0.449627	0.913	0.743	4.08e-40	0
C5ar1	4.04e-44	0.450386	0.557	0.26	7.04e-40	0
Mmp14	2.94e-43	0.452472	0.57	0.282	5.14e-39	0
Phlda1	3.49e-43	0.590072	0.643	0.346	6.08e-39	0
Mmp13	5.9e-43	0.796146	0.251	0.069	1.03e-38	0
C3ar1	1.08e-42	0.46312	0.581	0.263	1.88e-38	0
Plek	1.33e-40	0.515152	0.849	0.659	2.32e-36	0
Mafb	1.59e-40	0.54174	0.834	0.566	2.77e-36	0
Plaur	2.89e-40	0.479883	0.806	0.526	5.05e-36	0
Bnip3	3.4e-40	0.499024	0.363	0.143	5.93e-36	0
Zfp36l1	1.72e-39	0.541333	0.664	0.385	3.01e-35	0
Slfn2	8.1e-39	0.511013	0.915	0.774	1.41e-34	0
Ier3	1.8e-38	0.531234	0.845	0.614	3.14e-34	0
Ccrl2	2.54e-38	0.558598	0.651	0.368	4.43e-34	0
Tmem189	7.99e-38	0.410717	0.578	0.311	1.4e-33	0
Cd300c2	9.61e-38	0.428755	0.76	0.473	1.68e-33	0
Ptgs2	1.31e-37	0.696505	0.481	0.208	2.29e-33	0
Grn	3.52e-37	0.43205	0.843	0.64	6.14e-33	0
Thbs1	1.16e-36	0.415389	0.824	0.562	2.02e-32	0
Basp1	1.41e-36	0.432615	0.922	0.747	2.46e-32	0
Plin2	1.76e-36	0.495298	0.799	0.563	3.08e-32	0
Blvrb	1.87e-36	0.427799	0.566	0.308	3.27e-32	0
Pgk1	3.39e-36	0.560634	0.81	0.671	5.91e-32	0
Ccl3	4.6e-36	0.630208	0.678	0.373	8.04e-32	0
Tpi1	1.3e-35	0.495391	0.833	0.636	2.27e-31	0
Il1a	6.82e-35	0.540633	0.5	0.217	1.19e-30	0
Atp2b1	1.2e-34	0.450417	0.758	0.558	2.1e-30	0
Mif	1.35e-33	0.464182	0.924	0.796	2.35e-29	0
Rcbtb2	4.8e-33	0.355778	0.419	0.203	8.37e-29	0
Slc2a1	1.86e-32	0.43687	0.375	0.184	3.24e-28	0
Mrc1	2.2e-32	0.439606	0.33	0.127	3.84e-28	0
Ms4a7	2.36e-32	0.479807	0.615	0.287	4.13e-28	0
Ero1l	3e-32	0.458455	0.351	0.155	5.23e-28	0
Tpd52	3.17e-32	0.369216	0.801	0.542	5.53e-28	0
Cxcl3	4.57e-32	0.688786	0.545	0.264	7.98e-28	0
Itgam	6.53e-32	0.416589	0.594	0.341	1.14e-27	0
Creb5	1.25e-31	0.347152	0.396	0.178	2.19e-27	0
Ms4a6d	2.37e-31	0.388434	0.788	0.545	4.14e-27	0
Anxa3	4.29e-31	0.353235	0.543	0.284	7.49e-27	0
Sirpb1c	4.93e-31	0.28106	0.322	0.125	8.6e-27	0
Lgals1	1.89e-30	0.2988	0.984	0.88	3.29e-26	0
C1qa	3.08e-30	0.305802	0.734	0.48	5.37e-26	0
Emp1	3.37e-30	0.385096	0.494	0.268	5.89e-26	0
Trf	3.58e-30	0.541276	0.564	0.329	6.25e-26	0
Pilra	4.27e-30	0.327295	0.463	0.221	7.44e-26	0
Cyth1	4.42e-30	0.331508	0.54	0.297	7.71e-26	0
Tlr2	6.13e-30	0.40048	0.679	0.402	1.07e-25	0
Snx2	8.25e-30	0.343419	0.537	0.297	1.44e-25	0
Cdkn1a	1.18e-29	0.392023	0.896	0.718	2.06e-25	0
Pid1	1.62e-29	0.370259	0.499	0.259	2.83e-25	0
Gsn	2.18e-29	0.365827	0.63	0.385	3.8e-25	0
Lst1	3.05e-29	0.425738	0.697	0.464	5.32e-25	0
Arrdc4	4.48e-29	0.309055	0.393	0.182	7.83e-25	0
Gadd45a	6.76e-29	0.401422	0.406	0.18	1.18e-24	0
Cxcl16	1.12e-28	0.383262	0.816	0.607	1.95e-24	0
Sirpa	1.69e-28	0.346181	0.584	0.336	2.96e-24	0
App	1.77e-28	0.373097	0.673	0.44	3.1e-24	0
Bcl2a1a	1.79e-28	0.388475	0.53	0.286	3.13e-24	0
Ctsd	2.7e-28	0.343144	0.907	0.735	4.71e-24	0
Lilr4b	4.57e-28	0.374348	0.793	0.553	7.98e-24	0
AA467197	5.13e-28	0.443383	0.71	0.446	8.95e-24	0
Tnfaip2	6.96e-28	0.474053	0.593	0.38	1.21e-23	0
Igsf6	1.23e-27	0.336419	0.524	0.283	2.14e-23	0
Sdc3	1.65e-27	0.328268	0.393	0.199	2.88e-23	0
Nfkbiz	1.92e-27	0.390916	0.591	0.349	3.36e-23	0
Mpeg1	1.96e-27	0.375042	0.751	0.506	3.42e-23	0
Cndp2	2.15e-27	0.318416	0.53	0.298	3.76e-23	0
Slc15a3	2.44e-27	0.324809	0.846	0.606	4.26e-23	0
Iqgap1	3.17e-27	0.371119	0.903	0.794	5.53e-23	0
Fcgr4	1.98e-26	0.351554	0.464	0.23	3.46e-22	0
Zfp703	2.41e-26	0.337	0.469	0.256	4.21e-22	0
Rnase4	2.58e-26	0.279171	0.312	0.126	4.5e-22	0
C1qc	2.99e-26	0.255874	0.739	0.458	5.21e-22	0
Mxi1	3.02e-26	0.352352	0.448	0.253	5.28e-22	0
Pla2g7	4.47e-26	0.422942	0.542	0.308	7.8e-22	0
Cxcl14	5.13e-26	0.415868	0.303	0.124	8.95e-22	0
Milr1	7.51e-26	0.272305	0.391	0.185	1.31e-21	0
Clec5a	7.82e-26	0.355592	0.434	0.232	1.37e-21	0
Sdcbp	1.14e-25	0.337869	0.878	0.745	2e-21	0
Cpd	1.2e-25	0.290684	0.413	0.197	2.09e-21	0
Errfi1	6.86e-25	0.371223	0.445	0.228	1.2e-20	0
Lcp1	9.99e-25	0.364104	0.89	0.788	1.74e-20	0
Plk2	1.1e-24	0.48201	0.463	0.233	1.91e-20	0
Gpr35	1.09e-23	0.271432	0.388	0.191	1.9e-19	0
Rgs1	1.64e-23	0.425317	0.87	0.708	2.86e-19	0
Egln1	3.71e-23	0.294752	0.354	0.184	6.47e-19	0
Fam20c	4.91e-23	0.253341	0.293	0.133	8.58e-19	0
Osbpl8	5.29e-23	0.299762	0.381	0.202	9.22e-19	0
Ccdc71l	7.03e-23	0.285437	0.372	0.181	1.23e-18	0
Mfsd1	9.52e-23	0.265154	0.445	0.243	1.66e-18	0
Snx5	1.46e-22	0.312676	0.506	0.313	2.55e-18	0
Ccl4	1.89e-22	0.754175	0.53	0.335	3.3e-18	0
Cltc	2.25e-22	0.309244	0.639	0.449	3.92e-18	0
Anxa5	4.12e-22	0.28155	0.885	0.75	7.19e-18	0
Ptpre	4.24e-22	0.286855	0.515	0.287	7.4e-18	0
Fosb	8.35e-22	0.404624	0.578	0.365	1.46e-17	0
Socs3	1.25e-21	0.325816	0.573	0.338	2.18e-17	0
Cd84	1.69e-21	0.255666	0.415	0.216	2.95e-17	0
Glrx	1.72e-21	0.27937	0.482	0.266	3e-17	0
Cybb	2.02e-21	0.334791	0.719	0.497	3.53e-17	0
Rapgef2	3.97e-21	0.266396	0.373	0.189	6.93e-17	0
Tmem37	1.33e-20	0.256224	0.307	0.14	2.32e-16	0
Scimp	1.53e-20	0.269793	0.34	0.169	2.67e-16	0
Arg2	1.67e-20	0.284396	0.282	0.135	2.92e-16	0
Rasgef1b	1.68e-20	0.302098	0.381	0.213	2.93e-16	0
Klf6	1.84e-20	0.289871	0.924	0.812	3.21e-16	0
Ndrg1	1.88e-20	0.37261	0.293	0.15	3.28e-16	0
Dync1i2	3.71e-20	0.3032	0.496	0.323	6.48e-16	0
Cyp4f18	3.86e-20	0.306164	0.518	0.305	6.73e-16	0
Maf	5.65e-20	0.274729	0.375	0.184	9.86e-16	0
Man2a1	9.85e-20	0.260934	0.346	0.188	1.72e-15	0
Tnf	1.02e-19	0.467983	0.442	0.25	1.78e-15	0
Ccl9	1.07e-19	0.420142	0.649	0.457	1.88e-15	0
Aif1	1.19e-19	0.311647	0.787	0.594	2.07e-15	0
Ctsh	1.41e-19	0.258439	0.884	0.713	2.45e-15	0
Rab20	1.46e-19	0.271299	0.651	0.407	2.54e-15	0
Klf4	2.97e-19	0.356152	0.521	0.342	5.19e-15	0
Rab5c	3.43e-19	0.258932	0.667	0.473	5.99e-15	0
Rgcc	4.41e-19	0.385077	0.452	0.263	7.7e-15	0
Capg	6.25e-19	0.259701	0.897	0.763	1.09e-14	0
Nampt	6.91e-19	0.282458	0.464	0.272	1.21e-14	0
Cyfip1	7.04e-19	0.287511	0.599	0.418	1.23e-14	0
Pde4b	8.41e-19	0.291722	0.554	0.363	1.47e-14	0
Rap2b	1.17e-18	0.264791	0.463	0.274	2.04e-14	0
Eid1	1.27e-18	0.258049	0.46	0.266	2.21e-14	0
Ccr1	1.47e-18	0.269002	0.649	0.421	2.57e-14	0
Ccl2	1.74e-18	0.553368	0.507	0.317	3.03e-14	0
Ccl7	1.85e-18	0.632208	0.245	0.11	3.23e-14	0
F10	2.14e-18	0.295111	0.357	0.161	3.73e-14	0
Gng2	2.69e-18	0.257062	0.501	0.318	4.69e-14	0
Mt2	5.01e-18	0.538153	0.299	0.181	8.74e-14	0
Snx6	7.74e-18	0.260851	0.451	0.28	1.35e-13	0
Mtpn	9.27e-18	0.253151	0.522	0.346	1.62e-13	0
Picalm	1.17e-17	0.303014	0.743	0.584	2.05e-13	0
Hmox1	1.7e-17	0.433017	0.694	0.487	2.97e-13	0
Pgam1	1.91e-17	0.309654	0.809	0.698	3.33e-13	0
Syngr1	2.07e-17	0.281737	0.312	0.147	3.61e-13	0
Cd68	2.22e-17	0.266945	0.833	0.681	3.87e-13	0
Slc7a11	2.93e-17	0.314566	0.701	0.489	5.11e-13	0
Cd9	3.44e-17	0.291416	0.854	0.72	6.01e-13	0
Ctsa	6.92e-17	0.25147	0.737	0.566	1.21e-12	0
Gngt2	6.96e-17	0.288892	0.657	0.479	1.22e-12	0
Gpi1	8.35e-17	0.316815	0.751	0.634	1.46e-12	0
Rab7b	9.6e-17	0.255106	0.367	0.212	1.67e-12	0
Fcgr1	2.25e-16	0.319062	0.594	0.398	3.92e-12	0
Eno1	6.34e-16	0.27039	0.604	0.439	1.11e-11	0
Marcksl1	7.03e-16	0.268082	0.513	0.309	1.23e-11	0
Bcl2a1d	1.96e-15	0.25795	0.473	0.302	3.43e-11	0
Hilpda	2.2e-15	0.439522	0.631	0.498	3.84e-11	0
Mdm2	4.03e-15	0.27277	0.507	0.348	7.03e-11	0
Ms4a6c	6.72e-15	0.268431	0.803	0.651	1.17e-10	0
P4hb	1.18e-14	0.257095	0.552	0.395	2.06e-10	0
Rbms1	2.87e-14	0.252993	0.569	0.415	5e-10	0
Higd1a	1.33e-13	0.265616	0.536	0.401	2.33e-09	0
Bsg	3.51e-13	0.271157	0.781	0.666	6.13e-09	0
Cited2	3.99e-13	0.324883	0.561	0.4	6.96e-09	0
Sat1	1.51e-12	0.307497	0.76	0.655	2.63e-08	0
Creg1	7.47e-12	0.261779	0.573	0.44	1.3e-07	0
Cxcl10	1.03e-08	0.506304	0.357	0.247	0.000180246	0
Ccl12	3.35e-05	0.285084	0.249	0.149	0.584694	0

## Sheet: Cluster1
Gene	p_val	avg_log2FC	pct.1	pct.2	p_val_adj	cluster
Cebpb	7.42e-249	1.53895	0.998	0.805	1.29e-244	1
Chil3	8.12e-237	2.6767	0.767	0.096	1.42e-232	1
Plac8	6.93e-229	1.91518	0.991	0.44	1.21e-224	1
Thbs1	3.77e-202	1.79891	0.966	0.552	6.57e-198	1
Srgn	2.74e-180	1.2653	1	0.899	4.79e-176	1
Clec4e	1.17e-157	1.43369	0.917	0.345	2.05e-153	1
Ifitm3	1.68e-157	1.20667	1	0.843	2.93e-153	1
Hp	1.53e-152	1.2806	0.555	0.066	2.67e-148	1
Alox5ap	3.87e-143	1.05384	0.947	0.557	6.75e-139	1
Tgm2	1.05e-140	1.31392	0.86	0.417	1.83e-136	1
Msrb1	5.99e-135	1.04982	0.911	0.542	1.05e-130	1
Emilin2	3.69e-134	1.02524	0.805	0.323	6.45e-130	1
Cd44	6.54e-132	1.01751	0.915	0.645	1.14e-127	1
Mgst1	2.37e-123	0.905712	0.561	0.118	4.14e-119	1
Samhd1	2.88e-113	1.09989	0.867	0.463	5.03e-109	1
Cd14	5.4e-105	1.01192	0.985	0.715	9.42e-101	1
Slpi	7.88e-99	1.43905	0.674	0.145	1.38e-94	1
Prdx5	3.71e-98	0.915498	0.994	0.865	6.48e-94	1
Clec4d	7.6e-97	0.949228	0.837	0.389	1.33e-92	1
Ninj1	2.57e-96	0.907324	0.888	0.609	4.49e-92	1
Card19	3.33e-92	0.8396	0.814	0.466	5.82e-88	1
Ly6c2	1.63e-86	1.23251	0.689	0.174	2.84e-82	1
Tpd52	1.99e-86	0.820585	0.864	0.543	3.47e-82	1
Slfn2	4.65e-84	0.812081	0.966	0.772	8.11e-80	1
Ifitm6	5.69e-84	0.891999	0.491	0.114	9.92e-80	1
S100a6	1.93e-82	0.815153	0.992	0.865	3.37e-78	1
Ifi27l2a	2.07e-81	0.998044	0.938	0.717	3.61e-77	1
Ptafr	9.68e-81	0.766716	0.655	0.266	1.69e-76	1
Wfdc17	2.87e-80	1.01498	0.741	0.306	5.01e-76	1
Hmox1	1.35e-78	1.17467	0.78	0.483	2.35e-74	1
Esd	6.97e-77	0.792136	0.898	0.764	1.22e-72	1
Tgfb1	2.08e-76	0.776764	0.858	0.588	3.62e-72	1
Gsr	6.01e-75	0.724475	0.581	0.234	1.05e-70	1
Ier3	5.15e-74	0.914677	0.894	0.616	8.99e-70	1
Lrrfip1	5.37e-72	0.769629	0.816	0.538	9.37e-68	1
Ms4a6c	1.05e-70	0.766605	0.902	0.643	1.84e-66	1
Metrnl	1.1e-70	0.785338	0.714	0.354	1.93e-66	1
Tgfbi	4.31e-70	0.844451	0.93	0.723	7.52e-66	1
Smpdl3a	4.64e-70	0.667215	0.53	0.204	8.09e-66	1
Ly6a2	4.11e-68	0.384766	0.203	0.01	7.17e-64	1
Ahnak	5.7e-68	0.859962	0.841	0.6	9.94e-64	1
Ncf2	8.92e-66	0.655577	0.754	0.424	1.56e-61	1
Slc11a1	1.53e-64	0.641886	0.557	0.202	2.68e-60	1
Adgre5	5.63e-62	0.649832	0.589	0.246	9.82e-58	1
Prdx6	6.14e-61	0.716246	0.892	0.688	1.07e-56	1
Tmsb10	8.1e-61	0.680987	0.985	0.829	1.41e-56	1
Napsa	1.64e-60	0.712675	0.695	0.295	2.86e-56	1
Slc7a11	9.71e-59	0.756768	0.845	0.478	1.69e-54	1
Mefv	2.43e-57	0.543102	0.513	0.18	4.23e-53	1
Plaur	6.13e-57	0.712417	0.826	0.533	1.07e-52	1
S100a4	5.55e-56	0.514539	0.953	0.676	9.68e-52	1
Mcemp1	1.28e-55	0.56546	0.551	0.197	2.24e-51	1
Tlr2	2.35e-55	0.687161	0.756	0.402	4.1e-51	1
Vcan	2.53e-55	0.475261	0.316	0.061	4.42e-51	1
Litaf	1.05e-54	0.616416	0.875	0.679	1.83e-50	1
Hif1a	1.17e-54	0.674606	0.818	0.55	2.04e-50	1
Smox	4.29e-54	0.645499	0.619	0.304	7.48e-50	1
Arl4c	5.37e-54	0.629571	0.856	0.619	9.37e-50	1
Aldh2	1.3e-53	0.548514	0.545	0.256	2.26e-49	1
F10	1.57e-53	0.660471	0.483	0.152	2.74e-49	1
Ccr2	2.37e-52	0.654492	0.562	0.224	4.13e-48	1
Cxcl2	4.31e-52	0.666027	0.985	0.776	7.52e-48	1
Ptpn1	4.45e-52	0.717378	0.708	0.495	7.77e-48	1
Trem1	1.13e-51	0.575314	0.57	0.246	1.97e-47	1
Rnh1	3.98e-51	0.648226	0.801	0.633	6.94e-47	1
Mpeg1	6.4e-51	0.648689	0.782	0.511	1.12e-46	1
Anxa2	5e-50	0.695764	0.867	0.696	8.73e-46	1
Pim1	8.54e-50	0.532641	0.975	0.787	1.49e-45	1
Lyn	2.77e-49	0.590487	0.801	0.543	4.83e-45	1
Ms4a4c	3.06e-49	0.622203	0.746	0.309	5.35e-45	1
Emp3	7.03e-49	0.573572	0.922	0.769	1.23e-44	1
Zeb2	1.04e-48	0.688879	0.867	0.676	1.81e-44	1
Diaph1	1.26e-47	0.548659	0.65	0.366	2.19e-43	1
Spag9	3.78e-47	0.563718	0.816	0.596	6.61e-43	1
Picalm	7.32e-47	0.576212	0.809	0.581	1.28e-42	1
Gpat3	1.84e-46	0.341128	0.254	0.046	3.21e-42	1
Ehd1	3.04e-46	0.57095	0.847	0.678	5.3e-42	1
Jarid2	4.31e-46	0.552605	0.564	0.279	7.52e-42	1
Mafb	5.19e-46	0.701529	0.828	0.576	9.05e-42	1
Ifi204	1.07e-45	0.620113	0.669	0.314	1.88e-41	1
Cxcl3	1.22e-45	1.0838	0.574	0.27	2.14e-41	1
Coro1a	1.44e-45	0.536879	0.958	0.827	2.51e-41	1
Plbd1	2.84e-45	0.556964	0.722	0.352	4.96e-41	1
C3	8.74e-45	0.494715	0.417	0.139	1.53e-40	1
Gda	1.65e-44	0.497542	0.419	0.161	2.89e-40	1
Irf2bp2	1.75e-44	0.559941	0.669	0.406	3.05e-40	1
Ltb4r1	1.93e-44	0.513784	0.394	0.14	3.37e-40	1
Ifi207	1.99e-44	0.589119	0.792	0.534	3.47e-40	1
Mrpl33	1.28e-42	0.578275	0.742	0.565	2.24e-38	1
Bcl3	2.69e-40	0.360278	0.356	0.116	4.69e-36	1
Slc15a3	1.95e-39	0.502329	0.854	0.614	3.41e-35	1
Morrbid	3.29e-39	0.447219	0.424	0.174	5.74e-35	1
Rab20	3.6e-39	0.54856	0.684	0.411	6.29e-35	1
Dleu2	3.93e-39	0.536339	0.542	0.277	6.85e-35	1
Pitpna	3.41e-38	0.515491	0.835	0.714	5.96e-34	1
Ly6e	5.31e-38	0.476211	0.934	0.798	9.28e-34	1
Igsf6	5.56e-38	0.493966	0.564	0.286	9.7e-34	1
H2afj	1.96e-37	0.505047	0.811	0.647	3.42e-33	1
Cybb	2.18e-37	0.64716	0.727	0.503	3.81e-33	1
Fam49b	4.78e-37	0.504862	0.814	0.633	8.34e-33	1
Lst1	8.88e-37	0.506078	0.765	0.464	1.55e-32	1
Lmnb1	1.76e-36	0.571859	0.716	0.499	3.07e-32	1
Osm	1.83e-35	0.576611	0.458	0.193	3.19e-31	1
Clec7a	6.76e-35	0.574115	0.826	0.579	1.18e-30	1
Ccr1	1.45e-34	0.504619	0.686	0.424	2.53e-30	1
Rbms1	2.16e-34	0.477719	0.65	0.409	3.76e-30	1
Bach1	2.25e-34	0.510242	0.523	0.294	3.93e-30	1
Sgms2	4.57e-33	0.308792	0.265	0.067	7.98e-29	1
Slc16a3	5.89e-33	0.471287	0.485	0.254	1.03e-28	1
Csf2rb	1.58e-32	0.48306	0.735	0.484	2.75e-28	1
Itgb2	6.29e-32	0.431605	0.636	0.403	1.1e-27	1
Mir22hg	1.78e-31	0.4866	0.646	0.405	3.11e-27	1
Syk	2.37e-31	0.423764	0.551	0.307	4.13e-27	1
Xylt1	1.04e-30	0.327017	0.294	0.1	1.82e-26	1
Sod2	2e-30	0.568989	0.761	0.612	3.48e-26	1
Ccl6	6.74e-30	0.567	0.636	0.32	1.18e-25	1
Havcr2	8.27e-29	0.393702	0.447	0.224	1.44e-24	1
Irf1	9.58e-29	0.523692	0.504	0.285	1.67e-24	1
Runx1	1.53e-28	0.445101	0.65	0.435	2.66e-24	1
Pxk	1.76e-28	0.364244	0.375	0.173	3.07e-24	1
Klra2	4.66e-28	0.34469	0.392	0.17	8.14e-24	1
Nfe2l2	7.41e-28	0.476661	0.733	0.533	1.29e-23	1
Lilr4b	1.89e-27	0.412007	0.807	0.56	3.3e-23	1
Rhov	3.11e-27	0.361389	0.305	0.127	5.44e-23	1
Fem1c	1.36e-26	0.411891	0.559	0.345	2.38e-22	1
App	1.45e-26	0.413079	0.682	0.447	2.54e-22	1
Cflar	1.77e-26	0.441662	0.587	0.366	3.09e-22	1
Met	2.63e-26	0.280294	0.254	0.079	4.6e-22	1
Por	2.78e-26	0.372526	0.377	0.196	4.85e-22	1
Snx18	5.24e-26	0.365483	0.593	0.341	9.14e-22	1
Sell	1.08e-25	0.357884	0.256	0.073	1.89e-21	1
Cdk2ap2	1.58e-25	0.433662	0.608	0.401	2.76e-21	1
Rilpl2	1.67e-25	0.437646	0.663	0.457	2.92e-21	1
Cytip	2.49e-25	0.398195	0.83	0.598	4.34e-21	1
Gmfg	2.54e-25	0.427659	0.678	0.48	4.44e-21	1
Gpr141	2.72e-25	0.295	0.256	0.088	4.75e-21	1
AB124611	3.71e-25	0.326834	0.354	0.167	6.47e-21	1
Cyp4f18	1.16e-24	0.410351	0.555	0.308	2.02e-20	1
F13a1	1.78e-24	0.393811	0.324	0.118	3.1e-20	1
Pid1	6.1e-24	0.407856	0.473	0.271	1.07e-19	1
Mapkapk2	6.25e-24	0.370982	0.661	0.445	1.09e-19	1
Itgam	6.3e-24	0.367759	0.612	0.347	1.1e-19	1
Txnrd1	9.99e-24	0.443957	0.761	0.611	1.74e-19	1
Gde1	1.2e-23	0.402253	0.498	0.311	2.09e-19	1
Fcgr3	1.68e-23	0.435571	0.777	0.568	2.93e-19	1
Lamp2	1.99e-23	0.387691	0.672	0.466	3.48e-19	1
Cxcr4	2.88e-23	0.36101	0.561	0.312	5.02e-19	1
Sdcbp	4.92e-23	0.384274	0.866	0.751	8.59e-19	1
Rnf149	6.79e-23	0.330504	0.403	0.215	1.18e-18	1
Pirb	1.05e-22	0.326712	0.4	0.212	1.83e-18	1
Lrpap1	1.25e-22	0.358645	0.555	0.354	2.18e-18	1
Cd53	1.61e-22	0.380245	0.79	0.639	2.81e-18	1
Fam129b	1.79e-22	0.330989	0.364	0.197	3.13e-18	1
Stx11	1.85e-22	0.269508	0.318	0.127	3.24e-18	1
Ndel1	2.42e-22	0.356605	0.538	0.333	4.23e-18	1
Hopx	9.8e-22	0.337221	0.354	0.149	1.71e-17	1
Kdm6b	1.74e-21	0.359616	0.67	0.458	3.04e-17	1
Mcub	2.19e-21	0.279141	0.375	0.191	3.83e-17	1
Fn1	3.34e-21	0.405752	0.659	0.371	5.82e-17	1
Csf2ra	6.9e-21	0.366694	0.6	0.397	1.2e-16	1
Ifi203	7.68e-21	0.400497	0.502	0.264	1.34e-16	1
Gpr132	1.08e-20	0.321186	0.477	0.267	1.88e-16	1
Chmp4b	1.11e-20	0.3529	0.759	0.613	1.93e-16	1
Uvrag	1.42e-20	0.30763	0.498	0.285	2.48e-16	1
CT010467.1	1.46e-20	0.355252	0.866	0.764	2.55e-16	1
Cd47	2.55e-19	0.359948	0.795	0.668	4.44e-15	1
Zmiz1	4.93e-19	0.342489	0.456	0.303	8.6e-15	1
Prr13	5.61e-19	0.356976	0.54	0.382	9.79e-15	1
Zbp1	8.96e-19	0.366287	0.527	0.299	1.56e-14	1
Mdm2	1.34e-18	0.33438	0.542	0.349	2.34e-14	1
Adssl1	2.74e-18	0.307384	0.528	0.329	4.78e-14	1
Cd83	3.52e-18	0.35299	0.636	0.4	6.15e-14	1
Map2k3	4.04e-18	0.299437	0.597	0.396	7.04e-14	1
Ms4a6b	5.18e-18	0.359231	0.659	0.451	9.05e-14	1
Plek	5.45e-18	0.35187	0.811	0.67	9.51e-14	1
Bcl10	7.17e-18	0.3151	0.545	0.355	1.25e-13	1
Mxd1	1.23e-17	0.360913	0.498	0.295	2.14e-13	1
Rab11fip1	1.26e-17	0.324466	0.464	0.276	2.2e-13	1
Ms4a6d	1.93e-17	0.380719	0.733	0.561	3.37e-13	1
Ccl9	2.44e-17	0.345701	0.686	0.459	4.26e-13	1
Zfp36	5.33e-17	0.386556	0.691	0.523	9.3e-13	1
Ncf4	6.35e-17	0.345157	0.646	0.508	1.11e-12	1
Sgk1	6.79e-17	0.402987	0.661	0.49	1.19e-12	1
Slfn5	7.96e-17	0.340028	0.426	0.209	1.39e-12	1
Mafg	1.09e-16	0.3056	0.494	0.318	1.89e-12	1
Nab1	1.49e-16	0.258375	0.379	0.215	2.6e-12	1
Ccnl1	1.83e-16	0.303164	0.778	0.634	3.19e-12	1
Malt1	2.25e-16	0.404285	0.718	0.58	3.93e-12	1
Lilrb4a	2.35e-16	0.294613	0.468	0.283	4.09e-12	1
Tnfrsf1b	2.43e-16	0.301083	0.451	0.28	4.23e-12	1
Itgal	5e-16	0.293506	0.292	0.155	8.72e-12	1
Cd300a	1.3e-15	0.301241	0.347	0.208	2.26e-11	1
Arl5c	1.34e-15	0.29389	0.358	0.187	2.33e-11	1
Flot1	1.57e-15	0.266986	0.348	0.201	2.74e-11	1
Pold4	1.78e-15	0.292832	0.593	0.435	3.1e-11	1
Aplp2	2.82e-15	0.304297	0.481	0.331	4.92e-11	1
Uck2	5.18e-15	0.294811	0.379	0.24	9.03e-11	1
Trps1	5.38e-15	0.28617	0.441	0.282	9.4e-11	1
Eif4e	5.51e-15	0.338417	0.542	0.413	9.62e-11	1
Cmtm7	6.35e-15	0.328473	0.585	0.46	1.11e-10	1
Vapa	6.62e-15	0.303287	0.699	0.579	1.15e-10	1
Plin2	9.65e-15	0.353834	0.716	0.582	1.68e-10	1
Slk	9.87e-15	0.272775	0.398	0.258	1.72e-10	1
Tor1aip1	1.67e-14	0.285081	0.528	0.355	2.92e-10	1
Cisd2	1.74e-14	0.280595	0.481	0.339	3.03e-10	1
Tm2d2	2.21e-14	0.257518	0.447	0.289	3.85e-10	1
Rab8b	3.39e-14	0.313579	0.625	0.469	5.92e-10	1
Atp1a1	5.12e-14	0.291149	0.591	0.444	8.94e-10	1
Cmip	5.37e-14	0.271305	0.464	0.315	9.37e-10	1
Emb	5.56e-14	0.276251	0.665	0.489	9.71e-10	1
Smim3	6.07e-14	0.282024	0.616	0.431	1.06e-09	1
Ass1	7.36e-14	0.362699	0.392	0.252	1.28e-09	1
Marcks	9.42e-14	0.282651	0.705	0.533	1.64e-09	1
Tent5c	1.32e-13	0.299894	0.381	0.244	2.31e-09	1
Adam8	1.4e-13	0.317622	0.466	0.3	2.44e-09	1
Riok3	1.65e-13	0.302719	0.562	0.429	2.88e-09	1
Fcgr1	2.3e-13	0.30669	0.589	0.405	4.01e-09	1
Pla2g7	2.32e-13	0.328183	0.487	0.324	4.05e-09	1
Dazap2	6.06e-13	0.26159	0.646	0.499	1.06e-08	1
Azin1	1.66e-12	0.257217	0.417	0.277	2.89e-08	1
Traf1	2.14e-12	0.26403	0.581	0.381	3.73e-08	1
Atp1b3	2.92e-12	0.293569	0.612	0.487	5.1e-08	1
Pnp	3.01e-12	0.27938	0.621	0.47	5.25e-08	1
Zyx	2.28e-11	0.276163	0.43	0.297	3.98e-07	1
Neat1	2.6e-10	0.283011	0.752	0.649	4.55e-06	1
Resf1	2.78e-10	0.277109	0.508	0.373	4.85e-06	1
Rgcc	3.01e-10	0.309587	0.424	0.273	5.25e-06	1
Dusp5	4.32e-10	0.271855	0.621	0.486	7.54e-06	1
Grina	1.69e-08	0.263326	0.489	0.36	0.000294339	1
Ccl2	1.67e-05	0.27125	0.451	0.332	0.291537	1

## Sheet: Cluster2
Gene	p_val	avg_log2FC	pct.1	pct.2	p_val_adj	cluster
H2-Ab1	0	3.12401	1	0.459	0	2
H2-Eb1	0	3.12068	0.991	0.335	0	2
H2-Aa	0	3.01193	1	0.378	0	2
Cd74	0	2.84982	1	0.719	0	2
H2-DMb1	2.36e-193	1.48377	0.874	0.235	4.12e-189	2
H2-DMa	1.39e-175	1.30169	0.947	0.475	2.42e-171	2
Plbd1	8.9e-162	1.26689	0.878	0.341	1.55e-157	2
Napsa	2.15e-153	1.37378	0.845	0.286	3.75e-149	2
Il1r2	1.76e-135	1.87991	0.664	0.197	3.07e-131	2
Ifitm1	1.04e-124	2.4129	0.794	0.469	1.81e-120	2
H2-Oa	6.53e-117	0.719123	0.4	0.029	1.14e-112	2
Plet1	8.35e-111	1.16452	0.303	0.014	1.46e-106	2
Cytip	3.79e-105	1.08444	0.918	0.592	6.62e-101	2
Ifitm3	2.6e-102	1.06164	0.991	0.847	4.53e-98	2
Etv3	7.58e-100	1.07074	0.743	0.322	1.32e-95	2
H2-DMb2	1.13e-87	0.775231	0.374	0.049	1.98e-83	2
Grasp	1.46e-77	0.824193	0.56	0.164	2.55e-73	2
Gm2a	3.31e-77	0.84806	0.805	0.518	5.78e-73	2
Syngr2	5e-73	0.805947	0.719	0.355	8.73e-69	2
Ifitm6	1.99e-70	0.815575	0.52	0.118	3.47e-66	2
H2afy	4.57e-65	0.706416	0.836	0.58	7.97e-61	2
Lmnb1	9.95e-65	0.763521	0.845	0.489	1.74e-60	2
Smim3	1.02e-62	0.699019	0.77	0.418	1.78e-58	2
Ifi30	4.29e-62	0.742091	0.967	0.835	7.5e-58	2
Rel	8.19e-61	0.864716	0.881	0.678	1.43e-56	2
Lsp1	3.93e-59	0.772425	0.781	0.379	6.86e-55	2
Qpct	4.06e-59	0.533345	0.263	0.039	7.09e-55	2
Ccl17	3.37e-58	1.18264	0.237	0.012	5.88e-54	2
Pkib	5.55e-58	0.634319	0.451	0.137	9.69e-54	2
Clec7a	5.5e-56	0.907688	0.852	0.58	9.6e-52	2
Bhlhe40	7.94e-56	0.730211	0.885	0.664	1.39e-51	2
Cd86	1.74e-55	0.672401	0.774	0.439	3.04e-51	2
Cd83	3.46e-55	0.755563	0.761	0.39	6.04e-51	2
Csf2rb	4.44e-54	0.658076	0.796	0.481	7.75e-50	2
Klrd1	1.09e-53	0.797759	0.476	0.106	1.9e-49	2
Clec10a	1.27e-52	0.510661	0.23	0.033	2.21e-48	2
Plac8	3.29e-52	0.994275	0.803	0.471	5.74e-48	2
Ramp3	3.32e-52	0.82759	0.485	0.136	5.8e-48	2
Crip1	1.73e-51	0.829406	0.934	0.816	3.02e-47	2
Dapp1	2.74e-50	0.576671	0.498	0.183	4.78e-46	2
4833407H14Rik	1.26e-48	0.435351	0.327	0.075	2.21e-44	2
Mgl2	1.55e-48	1.22561	0.299	0.089	2.71e-44	2
Klrk1	2.32e-48	0.536818	0.396	0.099	4.05e-44	2
Tnip3	7.38e-48	0.725152	0.48	0.186	1.29e-43	2
Klrb1b	1.21e-44	0.385785	0.283	0.051	2.1e-40	2
Dpp4	4.03e-44	0.295576	0.217	0.024	7.04e-40	2
Traf1	7.14e-43	0.647318	0.715	0.37	1.25e-38	2
Jak2	8.49e-42	0.49035	0.511	0.205	1.48e-37	2
Pmvk	1.09e-41	0.584397	0.416	0.178	1.91e-37	2
P2ry10	2.42e-41	0.459039	0.398	0.103	4.22e-37	2
Vrk1	4.7e-41	0.40371	0.352	0.109	8.21e-37	2
Tmsb10	1.04e-40	0.629276	0.967	0.834	1.81e-36	2
Atf3	5.64e-40	0.769211	0.819	0.554	9.85e-36	2
Snhg15	2.23e-38	0.462761	0.409	0.151	3.89e-34	2
Fyn	3.55e-37	0.440457	0.462	0.168	6.19e-33	2
Slc25a20	4.94e-37	0.410896	0.294	0.091	8.61e-33	2
Snx20	1.13e-36	0.503206	0.686	0.396	1.98e-32	2
Pmaip1	1.89e-36	0.503841	0.438	0.172	3.3e-32	2
Ass1	3.49e-35	0.580093	0.531	0.239	6.09e-31	2
Ahr	7.08e-35	0.507544	0.502	0.22	1.23e-30	2
Kit	1.68e-34	0.292796	0.23	0.026	2.93e-30	2
Wfdc17	2.23e-34	0.649236	0.67	0.322	3.89e-30	2
Taldo1	4.09e-34	0.50419	0.912	0.81	7.14e-30	2
Fam110a	4.34e-34	0.433631	0.423	0.173	7.58e-30	2
Hic1	1.49e-33	0.293339	0.21	0.044	2.6e-29	2
Gpr171	4.11e-33	0.488594	0.383	0.167	7.18e-29	2
Fam49b	4.67e-33	0.455525	0.863	0.631	8.16e-29	2
Mcemp1	6.2e-33	0.478849	0.476	0.211	1.08e-28	2
Mpc1	1.18e-32	0.495159	0.754	0.531	2.07e-28	2
Zfp36	3.59e-32	0.544137	0.783	0.516	6.27e-28	2
Dusp5	1.09e-31	0.520553	0.743	0.475	1.91e-27	2
Got1	8.53e-31	0.53753	0.688	0.46	1.49e-26	2
Map3k14	9.82e-31	0.313571	0.243	0.063	1.71e-26	2
Gcnt2	1.19e-30	0.427503	0.412	0.176	2.08e-26	2
Ms4a4c	1.32e-30	0.670533	0.646	0.329	2.3e-26	2
Tspan13	1.76e-30	0.399248	0.423	0.158	3.07e-26	2
Plscr1	6.95e-30	0.373417	0.323	0.11	1.21e-25	2
Maff	7.14e-30	0.41309	0.542	0.252	1.25e-25	2
Irf5	2.68e-29	0.400549	0.511	0.248	4.68e-25	2
Gpr132	6.61e-29	0.422442	0.533	0.265	1.15e-24	2
Itgb7	1.13e-28	0.397848	0.403	0.166	1.97e-24	2
Samhd1	2.07e-28	0.529764	0.748	0.483	3.61e-24	2
Coro1a	3.45e-28	0.397768	0.958	0.829	6.01e-24	2
Vasp	5.87e-28	0.432697	0.708	0.483	1.02e-23	2
Pak1	7.17e-28	0.335472	0.305	0.119	1.25e-23	2
Cd300a	1.11e-26	0.407091	0.423	0.202	1.93e-22	2
St8sia4	1.57e-26	0.481221	0.385	0.182	2.74e-22	2
Pim1	3.07e-26	0.393491	0.942	0.794	5.36e-22	2
Tbc1d4	8.09e-26	0.598109	0.281	0.078	1.41e-21	2
Gfod1	8.4e-26	0.332907	0.392	0.157	1.47e-21	2
Ece1	1.11e-25	0.332758	0.343	0.139	1.93e-21	2
Nr4a3	1.21e-25	0.486272	0.462	0.241	2.12e-21	2
Spag9	1.28e-25	0.427684	0.801	0.601	2.23e-21	2
Avpi1	1.41e-25	0.386783	0.369	0.157	2.47e-21	2
Tmed5	1.57e-25	0.401909	0.697	0.466	2.73e-21	2
Arf4	1.64e-25	0.415894	0.796	0.599	2.86e-21	2
Cfp	4.62e-25	0.550283	0.611	0.409	8.06e-21	2
Cdkn1a	5.16e-25	0.564287	0.898	0.728	9.01e-21	2
Hfe	1.21e-24	0.300705	0.268	0.099	2.12e-20	2
Mbtd1	1.31e-24	0.307595	0.292	0.111	2.29e-20	2
Herpud1	1.65e-24	0.416139	0.449	0.225	2.88e-20	2
Ikbkb	2.05e-24	0.344062	0.445	0.227	3.58e-20	2
Bcl2a1d	2.4e-24	0.476214	0.518	0.306	4.19e-20	2
Zbtb18	1.14e-23	0.252627	0.212	0.066	1.98e-19	2
Stap1	1.74e-23	0.400871	0.416	0.203	3.04e-19	2
Crlf2	2.02e-23	0.383057	0.619	0.383	3.53e-19	2
Gm49774	2.07e-23	0.261922	0.246	0.082	3.6e-19	2
Rap2a	2.4e-23	0.406918	0.414	0.222	4.19e-19	2
Psme1	2.51e-23	0.415249	0.878	0.777	4.38e-19	2
Grb2	4.91e-23	0.369137	0.794	0.61	8.56e-19	2
Wdfy4	6.68e-23	0.269684	0.232	0.083	1.17e-18	2
Map4k4	1.37e-22	0.453811	0.633	0.444	2.39e-18	2
Myo1g	7.28e-22	0.313332	0.383	0.171	1.27e-17	2
Tiparp	9.89e-22	0.502787	0.699	0.53	1.73e-17	2
Bloc1s2	1.37e-21	0.287818	0.319	0.146	2.39e-17	2
Fem1c	1.56e-21	0.366002	0.575	0.347	2.71e-17	2
Kpna4	2.66e-21	0.364872	0.498	0.283	4.65e-17	2
Gm45716	2.71e-21	0.506089	0.412	0.22	4.73e-17	2
Havcr2	3.35e-21	0.382276	0.42	0.231	5.84e-17	2
Cxcl16	6.14e-21	0.428152	0.799	0.62	1.07e-16	2
Gosr2	8.35e-21	0.285611	0.383	0.185	1.46e-16	2
Dck	9.87e-21	0.29715	0.303	0.128	1.72e-16	2
Tnfaip8	1.11e-20	0.390896	0.511	0.311	1.94e-16	2
Ccdc12	1.27e-20	0.34633	0.673	0.463	2.22e-16	2
Psmb9	2.46e-20	0.39591	0.668	0.458	4.3e-16	2
Il21r	9.98e-20	0.338269	0.425	0.212	1.74e-15	2
AA467197	1.52e-19	0.725194	0.619	0.47	2.66e-15	2
Gpd2	5.08e-19	0.269647	0.354	0.164	8.86e-15	2
Pfkp	6.72e-19	0.308249	0.429	0.228	1.17e-14	2
Alox5ap	1.61e-18	0.361977	0.799	0.581	2.8e-14	2
H2-T23	2.91e-18	0.331561	0.796	0.587	5.07e-14	2
Foxn3	2.96e-18	0.287146	0.383	0.201	5.17e-14	2
Etv6	4.21e-18	0.276687	0.367	0.187	7.36e-14	2
Fnbp1	4.52e-18	0.314877	0.447	0.258	7.89e-14	2
Dennd4a	4.66e-18	0.358051	0.575	0.347	8.14e-14	2
Basp1	6.56e-18	0.377682	0.889	0.76	1.15e-13	2
Malt1	1.34e-17	0.462095	0.737	0.581	2.34e-13	2
Rheb	3.17e-17	0.315307	0.615	0.432	5.53e-13	2
Ifi35	3.72e-17	0.303582	0.451	0.246	6.5e-13	2
Phc2	7.56e-17	0.259766	0.294	0.141	1.32e-12	2
Rgs2	7.8e-17	0.439662	0.728	0.561	1.36e-12	2
Cyp51	2.02e-16	0.257657	0.292	0.137	3.53e-12	2
Rilpl2	2.51e-16	0.345217	0.65	0.463	4.38e-12	2
Lpar6	3.09e-16	0.258018	0.263	0.12	5.4e-12	2
Sp140	5.6e-16	0.285585	0.396	0.202	9.78e-12	2
Pik3r1	1.33e-15	0.357271	0.46	0.281	2.32e-11	2
Mdh2	3.01e-15	0.396603	0.655	0.494	5.25e-11	2
Lilr4b	4.24e-15	0.351921	0.752	0.57	7.39e-11	2
Srsf5	4.49e-15	0.26584	0.909	0.792	7.83e-11	2
Slc7a11	4.91e-15	0.40401	0.695	0.501	8.57e-11	2
Csf2ra	5.18e-15	0.312092	0.595	0.401	9.03e-11	2
Arl4c	7.67e-15	0.362237	0.781	0.632	1.34e-10	2
Ptger4	8.69e-15	0.279761	0.358	0.193	1.52e-10	2
Il7r	9.11e-15	0.412314	0.4	0.245	1.59e-10	2
Mir22hg	1.14e-14	0.303237	0.617	0.412	1.99e-10	2
Agpat4	1.53e-14	0.254075	0.361	0.202	2.66e-10	2
Nfkbib	1.68e-14	0.279035	0.496	0.307	2.94e-10	2
Tap1	3.53e-14	0.277112	0.496	0.297	6.17e-10	2
Zyx	3.83e-14	0.279055	0.491	0.293	6.68e-10	2
Ccr7	4.15e-14	0.435683	0.261	0.079	7.24e-10	2
Cd24a	5.12e-14	0.287972	0.301	0.127	8.94e-10	2
Dleu2	5.84e-14	0.322975	0.462	0.29	1.02e-09	2
Lilrb4a	9.04e-14	0.29209	0.465	0.286	1.58e-09	2
Txnrd1	1.05e-13	0.34881	0.748	0.616	1.82e-09	2
Jarid2	1.24e-13	0.290373	0.476	0.294	2.16e-09	2
Purb	1.35e-13	0.269779	0.538	0.362	2.36e-09	2
Dcstamp	1.36e-13	0.255807	0.201	0.081	2.38e-09	2
Uvrag	1.37e-13	0.260085	0.471	0.292	2.39e-09	2
Spint1	1.43e-13	0.263991	0.385	0.221	2.5e-09	2
Pim3	1.66e-13	0.268158	0.345	0.19	2.9e-09	2
Crem	2.12e-13	0.298999	0.549	0.352	3.7e-09	2
Csrnp1	3.71e-13	0.254652	0.489	0.292	6.47e-09	2
Ubl3	3.82e-13	0.264775	0.553	0.382	6.67e-09	2
Cd274	4.06e-13	0.284243	0.449	0.272	7.08e-09	2
Cd40	4.28e-13	0.264338	0.248	0.12	7.46e-09	2
Smchd1	4.63e-13	0.297815	0.487	0.32	8.08e-09	2
Rrad	7.49e-13	0.250967	0.23	0.102	1.31e-08	2
Gmfg	8.5e-13	0.280922	0.662	0.485	1.48e-08	2
Ifi205	1.68e-12	0.338928	0.33	0.162	2.93e-08	2
Ccnd2	2.81e-12	0.29799	0.369	0.216	4.9e-08	2
Lrrfip1	3.81e-12	0.278715	0.71	0.555	6.65e-08	2
Ywhah	4.9e-12	0.32554	0.642	0.529	8.56e-08	2
Ier5	5.64e-12	0.253096	0.754	0.574	9.84e-08	2
Pxdc1	6.86e-12	0.270215	0.235	0.123	1.2e-07	2
Baz1a	7.27e-12	0.256703	0.429	0.28	1.27e-07	2
Picalm	1.23e-11	0.258668	0.757	0.591	2.16e-07	2
Neat1	1.54e-11	0.349457	0.761	0.65	2.68e-07	2
Tmem176a	2.04e-11	0.301759	0.332	0.178	3.55e-07	2
Cdk2ap2	2.25e-11	0.284859	0.558	0.411	3.93e-07	2
Slc38a1	8.1e-11	0.264181	0.467	0.316	1.41e-06	2
Cd47	8.25e-11	0.275676	0.785	0.671	1.44e-06	2
Ccnl1	1.15e-10	0.255616	0.77	0.638	2.02e-06	2
Tnfaip2	1.24e-10	0.315582	0.573	0.393	2.16e-06	2
Rnh1	1.91e-10	0.263084	0.765	0.64	3.34e-06	2
Icam1	2.51e-10	0.257771	0.374	0.233	4.39e-06	2
Ppp1r15a	3.75e-10	0.252541	0.779	0.656	6.54e-06	2
Kdm6b	4.19e-10	0.266383	0.631	0.466	7.32e-06	2
Tmem176b	6.31e-10	0.275463	0.338	0.194	1.1e-05	2
Nr4a2	1.11e-09	0.27104	0.454	0.303	1.93e-05	2
Hilpda	3.79e-09	0.344678	0.617	0.507	6.62e-05	2
Arl5c	4.2e-09	0.254145	0.316	0.195	7.33e-05	2
Gsn	9.94e-09	0.265218	0.529	0.409	0.000173569	2
Ly6a	4.44e-08	0.403883	0.336	0.222	0.000774156	2
Isg15	2.16e-06	0.336296	0.529	0.41	0.0376754	2
Irf7	8.49e-06	0.304717	0.423	0.301	0.148108	2

## Sheet: Cluster3
Gene	p_val	avg_log2FC	pct.1	pct.2	p_val_adj	cluster
C1qa	4.46e-245	2.10375	1	0.468	7.78e-241	3
C1qc	6.53e-240	1.95381	1	0.447	1.14e-235	3
C1qb	1.52e-234	1.94322	1	0.512	2.65e-230	3
Ms4a7	2.24e-161	1.91194	0.81	0.286	3.9e-157	3
Apoe	6.68e-139	1.79029	0.998	0.816	1.17e-134	3
Lgmn	8.22e-138	1.21938	0.991	0.669	1.44e-133	3
Cd63	3.14e-132	1.25083	0.984	0.585	5.48e-128	3
Aif1	1.1e-122	1.12103	0.97	0.586	1.92e-118	3
Trem2	6.93e-110	1.09568	0.888	0.42	1.21e-105	3
Ctsb	1.12e-108	1.10583	1	0.874	1.96e-104	3
Pf4	2.48e-105	2.05626	0.733	0.209	4.33e-101	3
Grn	4.87e-102	0.970588	0.939	0.642	8.51e-98	3
Selenop	4.1e-99	1.03992	0.719	0.22	7.15e-95	3
Fcrls	1.08e-93	1.17102	0.576	0.102	1.89e-89	3
Cd81	3.3e-90	1.10916	0.813	0.267	5.75e-86	3
Mrc1	5.39e-89	0.879029	0.562	0.115	9.42e-85	3
Ctsc	1.05e-88	0.950457	0.981	0.737	1.83e-84	3
Ctsd	1.36e-74	1.28983	0.937	0.742	2.37e-70	3
Camk1	2.15e-71	0.613349	0.55	0.167	3.75e-67	3
Dab2	1.93e-66	0.811197	0.82	0.435	3.36e-62	3
Timp2	4.58e-66	0.975822	0.728	0.314	7.99e-62	3
Lamp1	1.76e-62	0.682913	0.953	0.748	3.08e-58	3
Ntpcr	4.76e-61	0.620942	0.539	0.179	8.3e-57	3
Adgre1	3.74e-60	0.542714	0.487	0.134	6.52e-56	3
Ctsl	1.21e-59	0.774134	0.97	0.694	2.11e-55	3
Rnase4	9.43e-59	0.539073	0.464	0.121	1.64e-54	3
Stab1	8.14e-58	0.625665	0.496	0.164	1.42e-53	3
Syngr1	3.39e-57	0.685613	0.492	0.139	5.92e-53	3
Lyz2	5.94e-56	1.31176	0.794	0.499	1.04e-51	3
Rgs10	2.5e-55	0.656763	0.836	0.528	4.37e-51	3
Rab3il1	8.52e-55	0.450707	0.391	0.084	1.49e-50	3
Fabp5	7.07e-54	1.31985	0.735	0.383	1.23e-49	3
Hebp1	5.14e-53	0.461545	0.391	0.093	8.98e-49	3
Hexa	7.76e-53	0.629984	0.848	0.52	1.36e-48	3
Tmem37	1.05e-52	0.543215	0.468	0.134	1.82e-48	3
Sirpa	3.29e-52	0.641573	0.672	0.342	5.73e-48	3
Cd300c2	9.54e-50	0.652527	0.803	0.486	1.67e-45	3
Cfp	2.78e-46	0.688604	0.714	0.399	4.85e-42	3
Gusb	5.16e-45	0.532039	0.595	0.285	9e-41	3
Olfml3	1.63e-44	0.534924	0.447	0.111	2.84e-40	3
Hpgds	8.47e-44	0.457962	0.447	0.126	1.48e-39	3
Cd68	1.5e-42	0.537635	0.92	0.681	2.62e-38	3
Aprt	2.43e-41	0.556373	0.925	0.704	4.24e-37	3
Snx2	2.14e-40	0.534452	0.602	0.304	3.73e-36	3
Eid1	5.89e-40	0.517297	0.571	0.266	1.03e-35	3
Hexb	8.14e-40	0.861824	0.679	0.346	1.42e-35	3
Zmynd15	1.09e-39	0.608035	0.426	0.126	1.9e-35	3
Ctsa	2.22e-39	0.516613	0.824	0.567	3.87e-35	3
Snx6	3.24e-39	0.526354	0.557	0.279	5.65e-35	3
Akr1a1	6.49e-39	0.470187	0.923	0.719	1.13e-34	3
Ptgs1	7.87e-39	0.404136	0.356	0.096	1.37e-34	3
Prxl2b	1.47e-38	0.401994	0.391	0.124	2.57e-34	3
Ccl12	1.65e-38	1.14609	0.436	0.135	2.89e-34	3
Abhd12	2.71e-38	0.463759	0.475	0.18	4.72e-34	3
Msr1	8.7e-38	0.558012	0.651	0.323	1.52e-33	3
Vcam1	1.76e-36	0.517046	0.227	0.044	3.07e-32	3
Gatm	1.89e-36	0.525672	0.494	0.184	3.29e-32	3
Cx3cr1	2.32e-36	0.538642	0.494	0.167	4.05e-32	3
Itgb5	5.2e-36	0.474983	0.532	0.24	9.08e-32	3
Gna12	2.66e-35	0.331562	0.34	0.095	4.64e-31	3
Ly86	9.14e-35	0.559199	0.738	0.422	1.6e-30	3
Cd72	2.29e-34	0.606379	0.562	0.232	4e-30	3
Snx5	2.55e-34	0.471703	0.607	0.314	4.46e-30	3
Ctsh	2.68e-34	0.483632	0.927	0.718	4.67e-30	3
Tmem106a	3.71e-34	0.341717	0.356	0.114	6.47e-30	3
Itga9	4.86e-34	0.269921	0.232	0.042	8.49e-30	3
Cebpzos	1.18e-33	0.348855	0.361	0.12	2.06e-29	3
Fcgr3	1.25e-33	0.522636	0.838	0.566	2.19e-29	3
Tmem119	1.01e-32	0.402374	0.347	0.098	1.76e-28	3
Clec4n	2.04e-32	0.552054	0.731	0.407	3.56e-28	3
Cxcl16	3.7e-32	0.470359	0.881	0.613	6.46e-28	3
Anxa5	8.48e-32	0.453343	0.927	0.754	1.48e-27	3
Trf	3.27e-31	0.727335	0.588	0.34	5.7e-27	3
Unc93b1	3.61e-30	0.461423	0.721	0.453	6.3e-26	3
C3ar1	6.35e-30	0.479819	0.585	0.281	1.11e-25	3
Atpif1	1.27e-29	0.43901	0.918	0.704	2.22e-25	3
Cotl1	1.77e-29	0.436571	0.93	0.811	3.1e-25	3
Tnfaip8l2	5.46e-29	0.345906	0.33	0.114	9.53e-25	3
Man2b1	5.91e-29	0.447778	0.581	0.314	1.03e-24	3
Pmepa1	7.53e-29	0.500029	0.808	0.548	1.31e-24	3
Hsp90b1	6.24e-28	0.462493	0.923	0.785	1.09e-23	3
Tmem256	6.53e-28	0.412151	0.674	0.437	1.14e-23	3
Pdia4	1.13e-27	0.345898	0.403	0.166	1.98e-23	3
Ap1b1	4.62e-27	0.284463	0.279	0.087	8.06e-23	3
Tmem86a	6.89e-27	0.328258	0.333	0.124	1.2e-22	3
Blvrb	1.3e-26	0.430009	0.569	0.323	2.27e-22	3
Lamtor4	2.75e-26	0.414115	0.696	0.471	4.8e-22	3
Serpinb6a	3.32e-26	0.452308	0.386	0.165	5.8e-22	3
Anxa3	7.19e-26	0.425015	0.557	0.298	1.25e-21	3
Uap1l1	7.8e-26	0.332939	0.419	0.174	1.36e-21	3
Pea15a	7.82e-26	0.318734	0.356	0.14	1.37e-21	3
Daglb	9.07e-26	0.255922	0.258	0.076	1.58e-21	3
Plbd2	2.82e-25	0.294753	0.347	0.139	4.91e-21	3
Blnk	3.82e-25	0.334321	0.326	0.113	6.66e-21	3
Lpcat2	1.16e-24	0.395826	0.494	0.249	2.02e-20	3
Slc43a2	1.22e-24	0.319618	0.377	0.153	2.13e-20	3
Comt	1.34e-24	0.314025	0.4	0.169	2.34e-20	3
Cnpy2	1.62e-24	0.32835	0.468	0.237	2.83e-20	3
Cd93	4.69e-24	0.354165	0.426	0.176	8.19e-20	3
Ptms	7.53e-24	0.41963	0.749	0.524	1.31e-19	3
Cndp2	1.05e-23	0.375741	0.553	0.309	1.84e-19	3
Arhgdia	1.41e-23	0.349644	0.876	0.692	2.47e-19	3
Gns	4.13e-23	0.358745	0.546	0.307	7.21e-19	3
Itga6	6.62e-23	0.261351	0.295	0.095	1.16e-18	3
Pld4	8.25e-23	0.390906	0.607	0.37	1.44e-18	3
Slamf9	9.83e-23	0.304871	0.347	0.127	1.72e-18	3
Pld3	1.79e-22	0.344194	0.377	0.169	3.12e-18	3
Acp2	2.85e-22	0.252824	0.29	0.104	4.97e-18	3
Mfsd1	9e-22	0.339566	0.466	0.253	1.57e-17	3
0610012G03Rik	1.04e-21	0.350866	0.576	0.322	1.81e-17	3
Ccnd1	1.47e-21	0.378877	0.424	0.191	2.56e-17	3
Canx	1.6e-21	0.384951	0.623	0.423	2.79e-17	3
Ap2s1	3.06e-21	0.375251	0.7	0.524	5.35e-17	3
Eva1b	4.17e-21	0.327423	0.433	0.208	7.27e-17	3
Renbp	5.67e-21	0.281738	0.33	0.142	9.89e-17	3
Ppt1	7.37e-21	0.314388	0.468	0.24	1.29e-16	3
Lamtor1	8.09e-21	0.325131	0.578	0.342	1.41e-16	3
Cxcl14	1.08e-20	0.374474	0.365	0.129	1.89e-16	3
Abca1	1.36e-20	0.384996	0.539	0.292	2.37e-16	3
Fkbp2	1.43e-20	0.344293	0.67	0.435	2.5e-16	3
Lst1	1.45e-20	0.38302	0.717	0.476	2.53e-16	3
Lgals3bp	1.46e-20	0.427566	0.499	0.274	2.55e-16	3
Bst2	1.53e-20	0.407517	0.895	0.713	2.67e-16	3
Pilra	2.12e-20	0.338338	0.461	0.235	3.69e-16	3
Sdc3	3.3e-20	0.33181	0.412	0.209	5.75e-16	3
Lmo2	3.86e-20	0.278901	0.349	0.151	6.74e-16	3
Lap3	4.52e-20	0.301336	0.379	0.175	7.9e-16	3
Pdpn	8.31e-20	0.326088	0.361	0.138	1.45e-15	3
Amdhd2	1.16e-19	0.269775	0.34	0.152	2.03e-15	3
Nckap1l	2.6e-19	0.285608	0.466	0.25	4.54e-15	3
Fcgr2b	8.21e-19	0.345877	0.778	0.526	1.43e-14	3
Selenow	1.37e-18	0.298489	0.869	0.669	2.39e-14	3
Csf1r	2.15e-18	0.354443	0.82	0.614	3.75e-14	3
Lat2	2.25e-18	0.332991	0.518	0.308	3.92e-14	3
Ppp1r14b	2.65e-18	0.309623	0.742	0.477	4.62e-14	3
Otulinl	2.66e-18	0.265378	0.361	0.167	4.64e-14	3
Sdf2l1	3.59e-18	0.311427	0.396	0.209	6.27e-14	3
Rtcb	3.84e-18	0.269735	0.368	0.18	6.7e-14	3
Calr	4.36e-18	0.336914	0.899	0.765	7.61e-14	3
Mpeg1	7.19e-18	0.345818	0.74	0.522	1.26e-13	3
Cpd	7.72e-18	0.308955	0.41	0.21	1.35e-13	3
Pycard	9.16e-18	0.351154	0.773	0.587	1.6e-13	3
Cd84	1.02e-17	0.293388	0.426	0.226	1.78e-13	3
Rab5c	1.45e-17	0.321824	0.67	0.484	2.53e-13	3
Cib1	3.98e-17	0.284734	0.44	0.248	6.95e-13	3
Hint1	4.26e-17	0.278317	0.967	0.859	7.44e-13	3
Erp29	5.49e-17	0.29443	0.899	0.749	9.58e-13	3
Prdx4	5.56e-17	0.276049	0.4	0.205	9.71e-13	3
Pdia3	6.96e-17	0.359614	0.813	0.673	1.21e-12	3
Dst	8.18e-17	0.254592	0.293	0.115	1.43e-12	3
Ndufc2	1.02e-16	0.287806	0.749	0.529	1.77e-12	3
Vamp8	2.67e-16	0.302026	0.841	0.69	4.66e-12	3
Cops9	2.79e-16	0.303603	0.597	0.416	4.88e-12	3
Ptpn18	3.05e-16	0.294911	0.852	0.683	5.32e-12	3
Gng2	8.53e-16	0.29056	0.527	0.327	1.49e-11	3
Maf	1.05e-15	0.302917	0.396	0.193	1.83e-11	3
Lamtor2	1.06e-15	0.280134	0.735	0.545	1.85e-11	3
Bsg	1.17e-15	0.298758	0.829	0.667	2.03e-11	3
Ywhah	1.36e-15	0.343363	0.7	0.523	2.37e-11	3
Tpp1	1.36e-15	0.270501	0.398	0.217	2.37e-11	3
Efhd2	1.68e-15	0.281181	0.843	0.689	2.94e-11	3
Serinc3	1.76e-15	0.353187	0.632	0.466	3.07e-11	3
Psmb6	2.43e-15	0.317062	0.824	0.684	4.24e-11	3
Axl	4.45e-15	0.272083	0.4	0.215	7.77e-11	3
Scarb2	4.75e-15	0.254446	0.415	0.226	8.28e-11	3
Ywhae	6.3e-15	0.27327	0.841	0.693	1.1e-10	3
Mif	6.64e-15	0.362889	0.925	0.803	1.16e-10	3
Clec4a2	8.51e-15	0.282793	0.457	0.239	1.48e-10	3
Ppib	9.18e-15	0.263505	0.927	0.827	1.6e-10	3
Asah1	1.23e-14	0.286825	0.534	0.361	2.14e-10	3
Hsbp1	1.23e-14	0.309638	0.588	0.419	2.15e-10	3
Cd48	1.37e-14	0.276118	0.438	0.266	2.4e-10	3
Arrb2	2.02e-14	0.254304	0.417	0.241	3.52e-10	3
Rpn1	4.26e-14	0.261345	0.365	0.215	7.44e-10	3
Spcs1	4.97e-14	0.274855	0.581	0.404	8.67e-10	3
Ssr4	6.12e-14	0.250283	0.941	0.835	1.07e-09	3
Ptpn6	8.84e-14	0.263618	0.48	0.299	1.54e-09	3
Pdia6	1.01e-13	0.29513	0.651	0.477	1.77e-09	3
Rnf130	1.37e-13	0.26107	0.511	0.324	2.39e-09	3
Smdt1	1.53e-13	0.256825	0.89	0.772	2.66e-09	3
Calm3	2.74e-13	0.265228	0.705	0.532	4.78e-09	3
App	3.63e-13	0.287723	0.646	0.456	6.33e-09	3
Ndufv3	4.36e-13	0.275083	0.625	0.461	7.6e-09	3
Timm13	4.6e-13	0.266042	0.74	0.571	8.02e-09	3
Rex1bd	5.3e-13	0.251737	0.48	0.309	9.24e-09	3
Lmna	6.35e-13	0.346894	0.742	0.558	1.11e-08	3
Tmem176b	6.35e-13	0.329734	0.368	0.192	1.11e-08	3
Snx3	7.49e-13	0.267613	0.672	0.522	1.31e-08	3
Hist1h2bc	8.18e-13	0.287287	0.415	0.208	1.43e-08	3
Lrp1	9.65e-13	0.289915	0.447	0.286	1.68e-08	3
Mydgf	1.2e-12	0.266913	0.504	0.35	2.1e-08	3
Dbi	1.38e-12	0.259724	0.82	0.676	2.41e-08	3
Creg1	2.13e-12	0.280789	0.618	0.443	3.71e-08	3
Reep5	2.38e-12	0.262569	0.782	0.632	4.15e-08	3
Mmp14	2.49e-12	0.254042	0.499	0.307	4.34e-08	3
Tcn2	2.58e-12	0.255288	0.438	0.278	4.5e-08	3
Lcp1	2.61e-12	0.276502	0.895	0.793	4.56e-08	3
Tpi1	2.96e-12	0.391887	0.766	0.655	5.16e-08	3
Pgam1	4.77e-12	0.282395	0.838	0.702	8.32e-08	3
Fermt3	7.42e-12	0.2563	0.56	0.394	1.3e-07	3
Tmem14c	9.83e-12	0.263912	0.759	0.635	1.72e-07	3
Ccl7	2.26e-11	0.434473	0.29	0.113	3.94e-07	3
Stmn1	3.15e-10	0.260327	0.382	0.183	5.49e-06	3
Cltc	3.43e-09	0.252138	0.583	0.466	5.98e-05	3
Hspa1a	3.37e-08	0.516591	0.222	0.12	0.00058886	3
Mmp12	2.07e-07	0.589477	0.281	0.149	0.00361582	3

## Sheet: Cluster4
Gene	p_val	avg_log2FC	pct.1	pct.2	p_val_adj	cluster
Cd74	2.68e-186	1.94729	1	0.726	4.68e-182	4
H2-Ab1	2.01e-184	2.03947	1	0.472	3.51e-180	4
H2-Aa	3.88e-183	2.01073	1	0.393	6.78e-179	4
H2-Eb1	3.17e-182	2.05239	1	0.35	5.54e-178	4
H2-DMb1	2.23e-134	1.34548	0.889	0.249	3.89e-130	4
H2-DMa	2.61e-103	1.05558	0.946	0.487	4.56e-99	4
C1qb	3.31e-78	1.22885	0.909	0.528	5.78e-74	4
C1qa	2.96e-63	1.10782	0.863	0.489	5.16e-59	4
Clec4n	3.88e-63	0.901204	0.846	0.403	6.76e-59	4
C1qc	8.93e-60	1.00451	0.877	0.468	1.56e-55	4
Ctsc	5.69e-46	0.667993	0.966	0.743	9.93e-42	4
Fcgr2b	2.61e-43	0.675505	0.855	0.524	4.56e-39	4
Bcl2a1b	8.76e-42	0.637817	0.974	0.805	1.53e-37	4
Cd300c2	5.76e-41	0.612557	0.838	0.489	1.01e-36	4
Il1r2	1.29e-40	0.923424	0.598	0.214	2.25e-36	4
Apoe	2.9e-40	0.688763	0.949	0.824	5.05e-36	4
Ifitm1	2.24e-39	1.24938	0.729	0.483	3.92e-35	4
Aif1	1.24e-38	0.715358	0.86	0.602	2.16e-34	4
Spint1	7.74e-37	0.536724	0.53	0.213	1.35e-32	4
Cxcl16	1.22e-33	0.529029	0.903	0.616	2.12e-29	4
Axl	1.25e-32	0.466453	0.519	0.208	2.19e-28	4
Bcl2a1a	4.4e-31	0.56523	0.613	0.297	7.68e-27	4
Clec7a	1.16e-30	0.66434	0.858	0.586	2.03e-26	4
Cfp	3.53e-30	0.5172	0.761	0.401	6.17e-26	4
Ctsh	9.03e-30	0.456572	0.946	0.721	1.58e-25	4
Itgax	1.32e-29	0.399203	0.436	0.153	2.3e-25	4
Cxcl2	1.49e-29	0.496601	0.96	0.787	2.6e-25	4
Mgl2	2.76e-28	0.75662	0.368	0.088	4.82e-24	4
Tgfbi	3.28e-28	0.460865	0.954	0.73	5.72e-24	4
Lyz2	7.72e-28	0.835352	0.695	0.513	1.35e-23	4
Slamf9	2.31e-27	0.375765	0.387	0.128	4.03e-23	4
Pld4	3.46e-27	0.444229	0.687	0.367	6.03e-23	4
Pilrb2	4.53e-27	0.333603	0.359	0.113	7.9e-23	4
Scimp	6.69e-27	0.425687	0.439	0.174	1.17e-22	4
Clec5a	4.86e-26	0.4398	0.55	0.237	8.48e-22	4
Unc93b1	7.55e-26	0.446256	0.749	0.455	1.32e-21	4
Cyp4f18	9.85e-26	0.44874	0.641	0.311	1.72e-21	4
Ly86	9.11e-25	0.463272	0.744	0.427	1.59e-20	4
Plbd1	3.01e-24	0.434421	0.715	0.368	5.25e-20	4
F11r	3.57e-24	0.32679	0.416	0.149	6.22e-20	4
Pilra	1.42e-23	0.375656	0.524	0.234	2.48e-19	4
Gsn	2.57e-23	0.420367	0.684	0.399	4.49e-19	4
Pxdc1	4.4e-23	0.371527	0.342	0.117	7.68e-19	4
Dab2	1.28e-22	0.424632	0.766	0.447	2.23e-18	4
Cybb	1.12e-21	0.413815	0.798	0.507	1.95e-17	4
Anxa3	5.44e-21	0.347775	0.618	0.298	9.49e-17	4
Lair1	6.33e-21	0.339571	0.433	0.178	1.11e-16	4
Il1b	7.66e-21	0.59774	0.875	0.675	1.34e-16	4
Fcgr4	1.98e-20	0.452907	0.487	0.246	3.45e-16	4
Gdi2	2.22e-20	0.399919	0.883	0.752	3.88e-16	4
Tnfaip2	3.21e-20	0.508902	0.664	0.39	5.61e-16	4
Tnip3	6.04e-20	0.47986	0.436	0.197	1.05e-15	4
Coro1a	1.57e-19	0.361128	0.963	0.832	2.74e-15	4
Nlrp3	1.97e-19	0.437038	0.801	0.534	3.43e-15	4
Cd302	2.73e-19	0.278329	0.333	0.129	4.76e-15	4
Ntpcr	2.93e-19	0.32742	0.45	0.193	5.12e-15	4
Sdf2l1	4.04e-19	0.333996	0.439	0.209	7.05e-15	4
Gngt2	6.58e-19	0.365019	0.749	0.484	1.15e-14	4
Fcgr3	1.13e-18	0.377987	0.832	0.572	1.97e-14	4
Trf	1.14e-18	0.451207	0.624	0.341	1.99e-14	4
Rgs1	1.34e-18	0.49987	0.88	0.719	2.35e-14	4
Bcl2a1d	2.94e-18	0.380156	0.575	0.306	5.13e-14	4
Prdx5	1e-17	0.252743	0.986	0.871	1.75e-13	4
Creb5	1.95e-17	0.307694	0.43	0.192	3.4e-13	4
Cxcl9	2.55e-17	1.15037	0.248	0.076	4.45e-13	4
Tmem176b	4.92e-17	0.449025	0.402	0.193	8.58e-13	4
Gusb	2.31e-16	0.311811	0.524	0.297	4.03e-12	4
Fermt3	3.58e-16	0.317424	0.613	0.393	6.26e-12	4
Man2b1	3.87e-16	0.351568	0.538	0.322	6.76e-12	4
Mmp12	1.1e-15	0.508546	0.405	0.141	1.92e-11	4
Csf2ra	1.89e-15	0.330132	0.635	0.403	3.29e-11	4
Csf1r	3.09e-15	0.310854	0.823	0.617	5.4e-11	4
Ifi30	4.4e-15	0.288935	0.954	0.839	7.69e-11	4
Cd72	4.64e-15	0.388036	0.487	0.244	8.1e-11	4
Eva1b	6.96e-15	0.274672	0.427	0.213	1.21e-10	4
Lipa	7.95e-15	0.292287	0.484	0.252	1.39e-10	4
AA467197	9.61e-15	0.453568	0.698	0.467	1.68e-10	4
Osgin2	1.66e-14	0.267966	0.382	0.181	2.91e-10	4
Lgmn	1.9e-14	0.337551	0.866	0.685	3.31e-10	4
Zmynd15	2.1e-14	0.402466	0.311	0.141	3.66e-10	4
Gm2a	2.63e-14	0.301469	0.755	0.529	4.6e-10	4
Ucp2	4.68e-14	0.326642	0.895	0.792	8.17e-10	4
Slc7a11	4.71e-14	0.413657	0.729	0.503	8.22e-10	4
Slc15a3	6.15e-14	0.299754	0.843	0.625	1.07e-09	4
Cd14	7.24e-14	0.300515	0.923	0.732	1.26e-09	4
Gatm	1.94e-13	0.299282	0.419	0.196	3.38e-09	4
Lst1	2.72e-13	0.353709	0.684	0.483	4.74e-09	4
Ncf4	4.63e-13	0.279123	0.718	0.508	8.08e-09	4
Tmed3	5.85e-13	0.265408	0.496	0.299	1.02e-08	4
Tiparp	1.37e-12	0.342005	0.698	0.534	2.39e-08	4
Rcbtb2	1.81e-12	0.255559	0.416	0.22	3.16e-08	4
Ccr5	2.69e-12	0.260607	0.456	0.238	4.69e-08	4
Ly6a	2.92e-12	0.432962	0.427	0.217	5.09e-08	4
Pgd	3.56e-12	0.268117	0.584	0.379	6.22e-08	4
Ccr2	4.92e-12	0.300473	0.47	0.246	8.58e-08	4
Etv3	5.27e-12	0.269487	0.595	0.345	9.21e-08	4
Tmem176a	6.9e-12	0.311218	0.362	0.179	1.2e-07	4
Cd86	7.14e-12	0.263485	0.698	0.453	1.25e-07	4
Mmp13	7.92e-12	0.403065	0.256	0.082	1.38e-07	4
Sdc4	8.26e-12	0.3669	0.644	0.441	1.44e-07	4
Calr	1.08e-11	0.273582	0.9	0.767	1.89e-07	4
Ptms	1.4e-11	0.284308	0.729	0.53	2.44e-07	4
Lpcat2	2.35e-11	0.257314	0.45	0.257	4.1e-07	4
Filip1l	4.48e-11	0.266964	0.479	0.284	7.82e-07	4
Ptgs2	5.09e-11	0.4468	0.419	0.234	8.88e-07	4
Stap1	6.23e-11	0.257381	0.396	0.209	1.09e-06	4
Sgk1	1.15e-10	0.343155	0.652	0.498	2.01e-06	4
Ywhah	2.62e-10	0.27786	0.689	0.528	4.57e-06	4
Tmem14c	2.82e-10	0.260543	0.761	0.637	4.93e-06	4
Il7r	3.1e-10	0.262199	0.453	0.245	5.42e-06	4
Ccnd2	3.55e-10	0.260308	0.402	0.217	6.2e-06	4
Nfe2l2	5.97e-10	0.262353	0.726	0.542	1.04e-05	4
Fn1	7.86e-10	0.276819	0.607	0.388	1.37e-05	4
Smim3	8.42e-10	0.257531	0.641	0.437	1.47e-05	4
Malt1	1.07e-09	0.266811	0.758	0.583	1.86e-05	4
AW112010	6.82e-09	0.293215	0.635	0.4	0.00011895	4
Manf	3.47e-08	0.25227	0.647	0.514	0.000605886	4
Il1rn	3.78e-08	0.261787	0.553	0.352	0.000659598	4
Tnf	5e-08	0.313331	0.422	0.266	0.000871916	4
Cxcl1	6.52e-07	0.432958	0.279	0.159	0.0113781	4
Cdkn1a	8.83e-07	0.258563	0.843	0.736	0.0154051	4
Ccl6	2.23e-05	0.275823	0.47	0.348	0.389415	4

## Sheet: Cluster5
Gene	p_val	avg_log2FC	pct.1	pct.2	p_val_adj	cluster
Il2rb	6.79e-169	1.66725	0.769	0.071	1.19e-164	5
Ctla2a	6.89e-143	2.10554	0.731	0.117	1.2e-138	5
Ifngr1	1.03e-141	1.54921	0.849	0.404	1.8e-137	5
Vps37b	3.35e-137	1.62291	0.84	0.334	5.85e-133	5
Xcl1	2.67e-136	2.41406	0.522	0.023	4.65e-132	5
Smad7	2.47e-132	1.53993	0.769	0.295	4.32e-128	5
Dusp2	9.19e-116	1.62734	0.686	0.222	1.6e-111	5
Gzma	5.51e-110	3.18418	0.333	0.006	9.62e-106	5
Txk	3.77e-108	1.04441	0.404	0.028	6.58e-104	5
Ccl5	3.05e-101	2.85298	0.686	0.202	5.33e-97	5
Sh2d2a	9.1e-97	1.14004	0.587	0.063	1.59e-92	5
Gimap5	3.99e-86	0.919791	0.423	0.042	6.96e-82	5
Vgll4	4.34e-86	1.00237	0.587	0.141	7.58e-82	5
Tmsb10	4.98e-83	1.03734	1	0.836	8.68e-79	5
Gimap6	1.58e-82	0.983922	0.442	0.051	2.76e-78	5
Zfp36l2	1.8e-81	1.26325	0.683	0.35	3.15e-77	5
Nkg7	5.24e-80	1.51688	0.612	0.072	9.15e-76	5
Pnrc1	7.05e-79	1.01236	0.958	0.801	1.23e-74	5
Ctsw	4.44e-77	1.02633	0.429	0.048	7.74e-73	5
Ms4a4b	4.45e-76	1.12975	0.603	0.099	7.77e-72	5
Ets1	1.64e-75	1.03941	0.535	0.106	2.86e-71	5
Gimap4	3.23e-74	0.799041	0.381	0.037	5.63e-70	5
Satb1	4.38e-74	0.871114	0.452	0.061	7.65e-70	5
2022-09-01	5.71e-74	0.802436	0.449	0.067	9.96e-70	5
Nrarp	7.42e-74	0.707996	0.24	0.007	1.3e-69	5
Hcst	1.47e-73	0.960267	0.619	0.218	2.56e-69	5
Skap1	3.3e-73	0.708154	0.369	0.041	5.76e-69	5
Lars2	2.44e-71	0.943156	0.984	0.874	4.27e-67	5
Trbc2	4.52e-68	1.3075	0.554	0.081	7.89e-64	5
Shisa5	2.63e-66	1.00008	0.804	0.564	4.58e-62	5
AW112010	8.01e-66	1.45514	0.75	0.394	1.4e-61	5
Gimap3	2.66e-65	0.678921	0.337	0.032	4.65e-61	5
Junb	4.79e-65	1.04085	0.987	0.881	8.37e-61	5
Tut4	5.17e-64	0.877272	0.522	0.177	9.02e-60	5
Ptprc	3.71e-63	0.95726	0.856	0.648	6.48e-59	5
Ptpn22	2.04e-62	0.763422	0.442	0.102	3.57e-58	5
Gimap9	2.51e-60	0.552586	0.25	0.017	4.38e-56	5
Neurl3	9.16e-59	1.06547	0.676	0.416	1.6e-54	5
Ppp1r16b	5.15e-58	0.629765	0.349	0.048	8.99e-54	5
Sytl3	4.56e-57	0.577763	0.256	0.018	7.96e-53	5
Fam107b	6.1e-57	0.879061	0.58	0.27	1.07e-52	5
Klre1	2.48e-54	0.6411	0.272	0.028	4.33e-50	5
Mbnl1	1.71e-53	0.835383	0.654	0.372	2.99e-49	5
Cd69	4.11e-51	1.15514	0.516	0.199	7.18e-47	5
Cd2	8.19e-51	0.833882	0.426	0.063	1.43e-46	5
Emb	9.19e-51	1.13608	0.66	0.499	1.6e-46	5
Stk17b	1.26e-49	0.824067	0.583	0.296	2.2e-45	5
H2-Q7	4.53e-49	0.846966	0.869	0.596	7.9e-45	5
Jund	7.49e-49	0.860327	0.958	0.762	1.31e-44	5
Gzmb	1.76e-48	1.31374	0.34	0.039	3.08e-44	5
Tnfaip3	8.37e-48	0.905675	0.753	0.512	1.46e-43	5
Itk	2.36e-47	0.531536	0.304	0.039	4.12e-43	5
Trbc1	6.54e-47	0.978276	0.442	0.057	1.14e-42	5
Tnfrsf18	1.18e-44	0.758198	0.423	0.085	2.06e-40	5
Cd3d	1.23e-44	0.968072	0.452	0.081	2.15e-40	5
Gem	1.52e-44	0.729006	0.33	0.074	2.65e-40	5
Klf2	3.54e-44	1.13381	0.503	0.17	6.18e-40	5
Ubald2	4.87e-44	0.78828	0.587	0.349	8.5e-40	5
Ugcg	8.16e-44	0.765233	0.394	0.169	1.42e-39	5
Ptprcap	2.53e-43	0.706906	0.394	0.078	4.42e-39	5
Ablim1	1.76e-41	0.572194	0.295	0.066	3.07e-37	5
Cd28	1.17e-40	0.598902	0.314	0.05	2.05e-36	5
Odc1	1.76e-40	1.1929	0.811	0.591	3.07e-36	5
Tecpr1	5.3e-40	0.571062	0.317	0.093	9.25e-36	5
Rnf125	1.47e-39	0.501515	0.24	0.034	2.57e-35	5
Gimap1	7.05e-38	0.510706	0.266	0.04	1.23e-33	5
Rora	2.08e-37	0.844429	0.292	0.074	3.64e-33	5
Ssh2	1.67e-36	0.632959	0.378	0.158	2.91e-32	5
Camk2n1	9.41e-36	0.505823	0.26	0.062	1.64e-31	5
Gramd3	1.43e-35	0.539497	0.244	0.046	2.49e-31	5
Saraf	3.02e-35	0.653581	0.5	0.304	5.27e-31	5
Pdcd4	4.95e-35	0.54133	0.333	0.113	8.64e-31	5
Ptpn18	5.79e-35	0.614198	0.872	0.686	1.01e-30	5
Car2	7.89e-33	0.642117	0.308	0.063	1.38e-28	5
Dgat1	8.16e-33	0.701959	0.34	0.158	1.42e-28	5
Cd7	1.38e-32	0.543939	0.212	0.021	2.4e-28	5
S1pr1	1.55e-32	0.53126	0.215	0.048	2.7e-28	5
Srsf5	2e-32	0.581571	0.929	0.795	3.5e-28	5
Selplg	2.07e-32	0.697303	0.554	0.366	3.62e-28	5
Fosl2	2.44e-32	0.600252	0.429	0.233	4.26e-28	5
Trac	5.31e-32	0.676004	0.333	0.076	9.27e-28	5
Fryl	5.58e-32	0.481417	0.276	0.089	9.75e-28	5
Cd3g	7.3e-31	0.771328	0.426	0.082	1.27e-26	5
P2ry10	2.51e-30	0.536421	0.349	0.117	4.38e-26	5
Crem	7.49e-30	0.653165	0.577	0.356	1.31e-25	5
Cish	3.1e-29	0.541378	0.279	0.094	5.41e-25	5
CT010467.1	5.36e-29	0.610818	0.933	0.765	9.35e-25	5
Jak1	9.27e-29	0.648818	0.577	0.417	1.62e-24	5
Itpkb	1.25e-28	0.582973	0.391	0.197	2.18e-24	5
Utrn	6.22e-28	0.433847	0.263	0.086	1.08e-23	5
Lck	1.74e-27	0.36387	0.215	0.04	3.04e-23	5
Ier2	3.68e-27	0.64863	0.577	0.34	6.42e-23	5
Bcl2	5.64e-27	0.370815	0.202	0.05	9.85e-23	5
Lat	8.93e-27	0.42017	0.25	0.056	1.56e-22	5
Ifng	1.71e-26	0.592987	0.221	0.038	2.98e-22	5
Rgs16	3.51e-26	0.665046	0.321	0.074	6.13e-22	5
Nsd3	7.83e-26	0.587682	0.449	0.28	1.37e-21	5
Gnas	1.25e-25	0.52976	0.894	0.76	2.19e-21	5
Klf13	1.48e-25	0.599806	0.494	0.339	2.58e-21	5
2022-09-06	1.75e-25	0.383159	0.228	0.066	3.05e-21	5
Rnf138	1.88e-25	0.464142	0.308	0.132	3.28e-21	5
Akap13	2.88e-25	0.650616	0.625	0.472	5.02e-21	5
Sub1	3.45e-24	0.498545	0.968	0.86	6.02e-20	5
Serpinb6b	7.56e-24	0.537653	0.256	0.063	1.32e-19	5
Arap2	3.38e-23	0.427036	0.24	0.072	5.91e-19	5
Nabp1	7.05e-23	0.5047	0.327	0.149	1.23e-18	5
Icos	7.23e-23	0.470954	0.244	0.05	1.26e-18	5
Mknk2	7.66e-23	0.518102	0.452	0.296	1.34e-18	5
Ltb	1.17e-22	0.574264	0.288	0.082	2.04e-18	5
Cd3e	1.18e-22	0.467057	0.26	0.067	2.06e-18	5
Eef2	1.37e-21	0.43922	0.952	0.851	2.39e-17	5
Sik1	1.46e-21	0.445486	0.292	0.14	2.55e-17	5
Prdx6	4.13e-21	0.528773	0.872	0.7	7.22e-17	5
Arid5a	4.53e-21	0.449848	0.343	0.181	7.91e-17	5
Klrd1	7.88e-21	0.54292	0.375	0.126	1.38e-16	5
Gas5	9.84e-21	0.499811	0.859	0.741	1.72e-16	5
Riok1	3.05e-20	0.395029	0.288	0.136	5.33e-16	5
Stat3	1.22e-19	0.602855	0.474	0.339	2.13e-15	5
Kdm2b	2.12e-19	0.38868	0.253	0.1	3.7e-15	5
Mir6236	2.12e-19	0.557647	0.622	0.503	3.71e-15	5
Cblb	2.39e-19	0.380739	0.272	0.104	4.17e-15	5
Tiprl	3.04e-19	0.435496	0.317	0.172	5.31e-15	5
Foxo1	3.49e-19	0.383904	0.256	0.106	6.08e-15	5
Ankrd44	5.03e-19	0.392684	0.279	0.133	8.78e-15	5
Ss18	5.24e-19	0.33184	0.224	0.095	9.15e-15	5
Ndfip1	1.68e-18	0.506374	0.545	0.426	2.93e-14	5
Rpl22l1	1.96e-18	0.488914	0.869	0.747	3.42e-14	5
Cxcr4	2.03e-18	0.547468	0.468	0.332	3.55e-14	5
Btg2	3.47e-18	0.531347	0.481	0.3	6.06e-14	5
Zdhhc18	3.81e-18	0.311925	0.205	0.075	6.65e-14	5
Arhgap45	8.2e-18	0.399568	0.337	0.195	1.43e-13	5
Ikzf2	1.08e-17	0.454237	0.224	0.07	1.88e-13	5
Slc9a3r1	1.85e-17	0.430378	0.333	0.201	3.23e-13	5
Gm37033	2.19e-17	0.351225	0.208	0.088	3.83e-13	5
Orai1	2.58e-17	0.465963	0.365	0.23	4.5e-13	5
Nr3c1	2.61e-17	0.448799	0.301	0.178	4.55e-13	5
Prkch	3e-17	0.342771	0.24	0.108	5.24e-13	5
Thy1	1.32e-16	0.341623	0.231	0.057	2.31e-12	5
Klrk1	2.01e-16	0.405864	0.263	0.118	3.51e-12	5
Ttc39b	4.18e-16	0.354044	0.253	0.132	7.3e-12	5
Nudt4	4.97e-16	0.483083	0.266	0.157	8.68e-12	5
Elmsan1	6.91e-16	0.307135	0.212	0.096	1.21e-11	5
Stat4	7.1e-16	0.355588	0.221	0.094	1.24e-11	5
Rgs2	9.89e-16	0.558348	0.686	0.569	1.73e-11	5
Rhoh	1.17e-15	0.346608	0.224	0.095	2.04e-11	5
Tnrc6b	1.4e-15	0.362464	0.272	0.14	2.44e-11	5
D16Ertd472e	1.46e-15	0.435818	0.298	0.171	2.54e-11	5
Serpinb9	2.7e-15	0.410722	0.221	0.076	4.71e-11	5
Rara	6.53e-15	0.348215	0.269	0.148	1.14e-10	5
Rsbn1l	7.47e-15	0.392517	0.33	0.227	1.3e-10	5
H2-Q6	1.04e-14	0.411678	0.394	0.249	1.81e-10	5
Itgal	2.52e-14	0.34619	0.292	0.162	4.4e-10	5
Zc3hav1	2.88e-14	0.410492	0.369	0.261	5.03e-10	5
Atp11b	1.11e-13	0.371666	0.321	0.216	1.94e-09	5
Oga	1.12e-13	0.344861	0.272	0.163	1.95e-09	5
Pim1	3.03e-13	0.394718	0.946	0.799	5.29e-09	5
Rpl5	3.34e-13	0.339938	0.936	0.828	5.83e-09	5
Cd82	5.51e-13	0.357783	0.276	0.17	9.62e-09	5
Elf1	6.27e-13	0.371621	0.33	0.22	1.1e-08	5
Tsc22d3	2.59e-12	0.348387	0.25	0.136	4.52e-08	5
Tnfrsf9	2.75e-12	0.419637	0.333	0.142	4.8e-08	5
Kmt2e	3.41e-12	0.359652	0.33	0.222	5.95e-08	5
Ncl	5.11e-12	0.352089	0.939	0.832	8.91e-08	5
4930523C07Rik	8.92e-12	0.367785	0.295	0.178	1.56e-07	5
Itgb7	3.66e-11	0.323543	0.295	0.182	6.39e-07	5
H2afv	4.98e-11	0.345922	0.381	0.267	8.69e-07	5
Rgs1	5.16e-11	0.369311	0.91	0.718	9.01e-07	5
Cd37	1.51e-10	0.274822	0.279	0.151	2.64e-06	5
Il2rg	1.64e-10	0.322091	0.321	0.221	2.87e-06	5
Birc2	2.39e-10	0.281924	0.244	0.144	4.17e-06	5
Fyn	7.39e-10	0.288902	0.308	0.189	1.29e-05	5
Pmepa1	4.59e-08	0.319783	0.67	0.566	0.000800564	5

## Sheet: Cluster6
Gene	p_val	avg_log2FC	pct.1	pct.2	p_val_adj	cluster
Acp5	0	4.837	0.99	0.287	0	6
Atp6v0d2	0	2.91788	0.922	0.023	0	6
Ctsk	1.2e-292	5.40668	0.861	0.028	2.1e-288	6
Atp5b	2.7e-289	1.71019	1	0.806	4.71e-285	6
Atp5g1	4.19e-277	1.81786	0.997	0.734	7.31e-273	6
Atp6v1g1	8.29e-276	2.17642	0.983	0.688	1.45e-271	6
S100a4	1.18e-274	2.60678	0.997	0.688	2.07e-270	6
Uqcr11	1.19e-272	1.77671	0.997	0.604	2.08e-268	6
Jdp2	8.25e-271	2.10009	0.932	0.208	1.44e-266	6
Uqcr10	8.09e-269	1.89735	0.993	0.637	1.41e-264	6
Atp6v0e	3.76e-268	1.74622	1	0.79	6.56e-264	6
Bdh2	8.6e-264	1.60349	0.831	0.03	1.5e-259	6
Atp6v0b	4.48e-259	1.88368	0.993	0.825	7.81e-255	6
Atp5o.1	3.5e-252	1.6165	0.993	0.578	6.12e-248	6
Atp5g3	3.14e-250	1.62165	0.993	0.562	5.48e-246	6
Chchd10	3.81e-248	2.08169	0.868	0.102	6.65e-244	6
Pstpip1	3.66e-245	1.88885	0.878	0.19	6.39e-241	6
Slc25a5	3.25e-242	1.4279	1	0.821	5.68e-238	6
Slc9b2	3.86e-240	1.82023	0.753	0.016	6.73e-236	6
Cyc1	2.54e-235	1.73563	0.943	0.314	4.43e-231	6
Atp6v1b2	7.25e-233	1.72897	0.912	0.254	1.27e-228	6
Mmp9	4.2e-227	3.8775	0.716	0.021	7.33e-223	6
Lmna	4e-220	1.84927	0.997	0.546	6.98e-216	6
Nrp2	1.81e-218	1.75957	0.909	0.206	3.15e-214	6
Ndufb8	4.83e-214	1.33876	0.993	0.599	8.43e-210	6
Atp5c1	7.19e-214	1.36495	0.997	0.705	1.25e-209	6
Ndufb10	4.13e-213	1.39662	0.99	0.542	7.21e-209	6
Atp5a1	3.95e-211	1.37529	0.99	0.64	6.89e-207	6
Mrpl12	7.69e-205	1.42095	0.926	0.246	1.34e-200	6
Mdh2	2.18e-202	1.7774	0.963	0.479	3.8e-198	6
Ndufb5	1.45e-200	1.32393	0.983	0.545	2.54e-196	6
Micos10	6.61e-200	1.30123	0.99	0.532	1.15e-195	6
1110008P14Rik	7.3e-200	1.63859	0.828	0.178	1.27e-195	6
Sdhb	1.86e-199	1.49286	0.946	0.394	3.25e-195	6
Cox7a2	3.18e-199	1.26557	1	0.81	5.55e-195	6
Atp5j2	1.14e-198	1.30814	1	0.809	2e-194	6
Atp6v1a	4.45e-198	1.68527	0.885	0.275	7.77e-194	6
Cox5a	1.94e-195	1.38466	0.997	0.853	3.39e-191	6
Ndufab1	2.43e-195	1.39278	0.922	0.302	4.25e-191	6
Atp5d	5.25e-195	1.26346	0.997	0.823	9.17e-191	6
Atp5f1	3.16e-192	1.21138	0.997	0.801	5.51e-188	6
Slc25a4	8.48e-192	1.58512	0.926	0.331	1.48e-187	6
Atp6v1d	3.45e-191	1.52168	0.899	0.32	6.01e-187	6
Nfatc1	9.59e-191	1.4833	0.838	0.127	1.67e-186	6
Cox6b1	3.1e-190	1.21029	0.997	0.88	5.41e-186	6
Uqcrb	2.77e-188	1.33532	0.997	0.731	4.83e-184	6
Ppp1r14b	3.33e-185	1.48315	0.993	0.467	5.81e-181	6
Hagh	7.85e-184	1.24805	0.824	0.129	1.37e-179	6
Ak2	1.06e-183	1.29431	0.902	0.265	1.85e-179	6
Cyp2s1	1.7e-183	0.932532	0.591	0.013	2.96e-179	6
Xpr1	4.25e-182	1.27783	0.774	0.105	7.41e-178	6
Hsd17b10	5.36e-182	1.33725	0.868	0.214	9.36e-178	6
Atpif1	9.88e-182	1.36297	0.997	0.705	1.72e-177	6
Slc37a2	1.34e-181	1.38784	0.747	0.102	2.33e-177	6
Ndufc1	1.72e-181	1.31027	0.966	0.481	3e-177	6
Ndufb9	1.99e-181	1.29863	0.983	0.699	3.47e-177	6
Plxnd1	1.79e-179	1.17414	0.767	0.09	3.12e-175	6
Cox5b	3.39e-178	1.18774	0.997	0.838	5.91e-174	6
2810025M15Rik	4.8e-177	1.2417	0.747	0.08	8.39e-173	6
Ndufs7	4.26e-175	1.28914	0.892	0.305	7.44e-171	6
Ocstamp	5.19e-174	1.19866	0.632	0.038	9.06e-170	6
Timm13	9.39e-172	1.21917	0.98	0.56	1.64e-167	6
Nudt22	3.31e-171	1.35397	0.608	0.046	5.78e-167	6
Cox7b	1.25e-169	1.21331	0.993	0.77	2.18e-165	6
C1qbp	3.48e-169	1.27101	0.889	0.246	6.07e-165	6
Sec11c	6.32e-165	1.30188	0.966	0.487	1.1e-160	6
Uqcrq	1.64e-163	1.19954	0.997	0.776	2.85e-159	6
Phb2	1.49e-162	1.18199	0.929	0.341	2.6e-158	6
Vdac2	8.55e-162	1.17081	0.97	0.63	1.49e-157	6
Cox6c	1.48e-161	1.14637	0.997	0.836	2.57e-157	6
Cycs	4.42e-160	1.33041	0.959	0.495	7.71e-156	6
Ndufa4	3.71e-157	1.63634	0.939	0.535	6.48e-153	6
Glrx5	7.45e-154	1.192	0.855	0.249	1.3e-149	6
Ndufb6	3.43e-153	1.17744	0.885	0.337	5.98e-149	6
Ndufc2	1e-152	1.17935	0.963	0.521	1.75e-148	6
Matk	7.74e-151	0.953584	0.666	0.069	1.35e-146	6
Mdh1	2.54e-149	1.39073	0.885	0.304	4.42e-145	6
Uqcrc2	3.98e-148	1.18819	0.848	0.267	6.94e-144	6
Ndufv2	4.49e-148	1.14621	0.902	0.351	7.84e-144	6
Idh3a	2.18e-147	0.991406	0.73	0.104	3.81e-143	6
Gpx1	3.38e-147	1.13533	1	0.844	5.89e-143	6
Aco2	4.93e-147	1.16022	0.777	0.194	8.6e-143	6
Clec12a	1.77e-146	1.19472	0.787	0.131	3.09e-142	6
Capg	2.7e-144	1.29526	0.993	0.768	4.71e-140	6
Micos13	1.05e-143	1.14011	0.953	0.474	1.83e-139	6
Park7	2.59e-143	1.108	0.986	0.589	4.52e-139	6
Sdhd	2.76e-142	1.13167	0.855	0.286	4.82e-138	6
Eef1g	4.78e-141	1.15515	0.993	0.706	8.34e-137	6
Uqcrc1	8.68e-141	1.15998	0.828	0.272	1.52e-136	6
Uqcrfs1	2.2e-140	1.1372	0.936	0.485	3.84e-136	6
Naa50	2.52e-138	1.12869	0.902	0.297	4.4e-134	6
Ndufs2	3.68e-137	1.09801	0.858	0.327	6.42e-133	6
Mrpl34	1.75e-135	1.01495	0.861	0.261	3.06e-131	6
Hspe1	6.6e-135	1.20322	0.986	0.634	1.15e-130	6
Anxa1	5.73e-134	1.30162	0.976	0.411	9.99e-130	6
Slc6a8	1.22e-133	0.911265	0.635	0.067	2.12e-129	6
Atp6v1e1	3.22e-133	1.30016	0.946	0.553	5.62e-129	6
Atp5j	1.16e-132	1.00366	0.993	0.791	2.03e-128	6
Tfrc	5.74e-132	1.03508	0.588	0.053	1e-127	6
Ndufa12	3.83e-131	1.01772	0.838	0.235	6.68e-127	6
mt-Nd5	6.12e-131	1.28967	0.976	0.72	1.07e-126	6
Atp5k	1.43e-129	1.04002	0.976	0.521	2.49e-125	6
Ndufa10	3.23e-129	1.02723	0.814	0.243	5.63e-125	6
Polr1d	6.78e-129	0.981575	0.98	0.622	1.18e-124	6
S100a10	4.74e-128	1.20701	1	0.85	8.28e-124	6
Clec4a2	3.04e-127	1.12304	0.828	0.22	5.31e-123	6
Coq8a	5.08e-127	0.811035	0.5	0.023	8.87e-123	6
Hspd1	1.67e-126	1.21639	0.909	0.335	2.91e-122	6
Tsc22d1	9.97e-126	1.1468	0.662	0.088	1.74e-121	6
Tcirg1	7.35e-125	1.09712	0.865	0.332	1.28e-120	6
Cox6a1	1.61e-123	1.01236	0.956	0.544	2.82e-119	6
Sdha	2.98e-123	0.952261	0.78	0.195	5.21e-119	6
Atp6v1c1	1.48e-121	1.04328	0.807	0.246	2.58e-117	6
Cd109	4.85e-121	0.850241	0.52	0.034	8.46e-117	6
0610012G03Rik	4.45e-120	1.10633	0.838	0.312	7.76e-116	6
Ifi30	9.36e-120	1.22769	1	0.837	1.63e-115	6
Ndufa5	2.57e-119	0.993688	0.865	0.326	4.49e-115	6
Pgls	4.5e-119	0.950576	0.986	0.541	7.85e-115	6
Gpr137b	8.53e-119	0.852134	0.662	0.101	1.49e-114	6
Atp5mpl	1.32e-118	0.93173	0.973	0.599	2.3e-114	6
Ckb	5.47e-118	2.84423	0.689	0.27	9.54e-114	6
Cox7c	6.61e-117	0.90622	0.99	0.847	1.15e-112	6
Mrpl51	1.88e-116	0.990478	0.821	0.238	3.29e-112	6
Suclg1	1.13e-115	0.926301	0.814	0.233	1.98e-111	6
Idh3g	2.23e-115	0.914566	0.787	0.224	3.89e-111	6
Ndufv1	1.57e-113	0.93766	0.777	0.232	2.74e-109	6
Myo1b	3.69e-113	0.713724	0.5	0.037	6.44e-109	6
Slc4a2	1.17e-112	0.790027	0.544	0.056	2.05e-108	6
Vdac1	1.31e-112	0.96612	0.895	0.321	2.29e-108	6
Oxct1	1.56e-112	0.893834	0.652	0.112	2.72e-108	6
Idh2	2.46e-112	0.895935	0.76	0.178	4.3e-108	6
Ndufb3	1.09e-111	0.940173	0.902	0.4	1.91e-107	6
Cd63	1.46e-111	1.2592	0.997	0.596	2.55e-107	6
Snx10	6.57e-111	1.35647	0.652	0.2	1.15e-106	6
Nop10	5.93e-110	0.995954	0.868	0.326	1.03e-105	6
Sdhc	5.17e-109	0.819498	0.736	0.17	9.02e-105	6
Sin3b	2.36e-108	0.998348	0.922	0.503	4.12e-104	6
Use1	4.3e-107	0.983261	0.851	0.36	7.51e-103	6
Timm17a	1.72e-106	0.890385	0.828	0.267	3e-102	6
Cstb	1.09e-105	1.07775	1	0.881	1.9e-101	6
Ndufs5	2.43e-105	0.892294	0.818	0.285	4.23e-101	6
Ndufa8	5.66e-105	0.923762	0.889	0.39	9.87e-101	6
Tomm5	1.87e-104	0.928165	0.831	0.277	3.26e-100	6
Mrpl20	8.63e-104	0.945427	0.892	0.416	1.51e-99	6
Gpr137b-ps	3.73e-102	0.948955	0.814	0.244	6.52e-98	6
Rpl23a	2.09e-101	0.879933	0.993	0.754	3.65e-97	6
Arsb	2.98e-101	0.968715	0.466	0.046	5.2e-97	6
Mrps34	6.24e-101	0.824679	0.75	0.192	1.09e-96	6
Acaa2	1.02e-100	0.831394	0.628	0.125	1.78e-96	6
Timm23	3.99e-100	0.90305	0.885	0.403	6.96e-96	6
Eef1d	4.19e-100	0.911406	0.966	0.628	7.32e-96	6
Erp29	5.1e-98	0.877544	0.986	0.747	8.9e-94	6
Ndufb2	1.55e-96	0.855628	0.841	0.331	2.71e-92	6
Ccdc88a	2.5e-96	0.864361	0.723	0.176	4.37e-92	6
Idh3b	2.57e-95	0.798321	0.716	0.175	4.48e-91	6
Eif4ebp1	3.59e-94	1.02532	0.861	0.384	6.27e-90	6
Pheta1	4.02e-94	0.598844	0.365	0.016	7.01e-90	6
Prdx2	4.72e-94	0.906209	0.973	0.63	8.24e-90	6
Coq7	7.7e-94	0.687185	0.591	0.095	1.34e-89	6
Slc25a39	1.19e-92	0.814179	0.682	0.18	2.07e-88	6
Cisd1	2.13e-92	0.769067	0.696	0.154	3.71e-88	6
Pdhb	2.96e-92	0.80726	0.682	0.178	5.17e-88	6
Mrps28	5.27e-92	0.771007	0.76	0.194	9.19e-88	6
Mrpl52	7e-92	0.829516	0.99	0.741	1.22e-87	6
Ndufs6	1.08e-91	0.83088	0.936	0.455	1.89e-87	6
Actn1	5.41e-91	0.754531	0.672	0.122	9.44e-87	6
Samm50	7.08e-91	0.787255	0.733	0.209	1.24e-86	6
Grk3	8.33e-91	0.637214	0.497	0.057	1.45e-86	6
Dcstamp	4.86e-90	0.885522	0.524	0.063	8.49e-86	6
Itgav	9.96e-90	0.876011	0.804	0.244	1.74e-85	6
Hint1	1.7e-89	0.853863	1	0.86	2.96e-85	6
Akap6	9e-89	0.484968	0.304	0.005	1.57e-84	6
Txn2	1.42e-88	0.805451	0.787	0.276	2.47e-84	6
Cct3	4.06e-87	0.811131	0.875	0.344	7.08e-83	6
Tmem65	8.27e-87	0.72325	0.591	0.116	1.44e-82	6
Cnih4	1.38e-86	0.868667	0.878	0.411	2.4e-82	6
Timp2	2.18e-86	1.08612	0.919	0.314	3.8e-82	6
Nhp2	5.47e-86	0.908958	0.855	0.362	9.55e-82	6
Ran	2.64e-85	1.05713	0.943	0.653	4.61e-81	6
Map2k2	7.26e-85	0.818409	0.845	0.371	1.27e-80	6
Dap	1.06e-84	0.912918	0.75	0.272	1.86e-80	6
Ext1	4.65e-84	0.768827	0.625	0.154	8.12e-80	6
Ndufb7	1.99e-83	0.784884	0.97	0.664	3.47e-79	6
Mpc2	4.8e-83	0.980814	0.797	0.411	8.38e-79	6
Ccl9	5.67e-83	1.3329	0.875	0.458	9.9e-79	6
Tomm40	2.01e-82	0.766434	0.672	0.182	3.51e-78	6
Cd68	1.74e-81	1.0157	0.97	0.685	3.04e-77	6
Ndufa13	3.05e-81	0.782117	0.993	0.8	5.33e-77	6
Ppargc1b	5.92e-81	0.416676	0.287	0.007	1.03e-76	6
Rab5if	1.26e-80	0.820424	0.899	0.496	2.19e-76	6
Psmb5	2.42e-80	0.820281	0.855	0.401	4.22e-76	6
Spi1	4.27e-80	0.807003	0.983	0.698	7.45e-76	6
Htra2	5.36e-80	0.655145	0.568	0.107	9.36e-76	6
Sdc1	1.27e-79	0.816217	0.564	0.085	2.22e-75	6
Grpel1	3.14e-79	0.733217	0.814	0.321	5.47e-75	6
Ube2a	6.11e-79	0.795674	0.861	0.398	1.07e-74	6
Tomm20	1.01e-78	0.708331	0.997	0.802	1.77e-74	6
Ybx3	2.23e-78	0.874292	0.875	0.337	3.89e-74	6
Mcrip2	2.71e-78	0.52994	0.402	0.04	4.72e-74	6
Arhgap10	9.44e-78	0.606382	0.507	0.072	1.65e-73	6
Ptpmt1	1.63e-77	0.698938	0.73	0.215	2.85e-73	6
Letm1	2.74e-77	0.623988	0.554	0.107	4.77e-73	6
Uap1l1	3.13e-77	0.711177	0.662	0.165	5.46e-73	6
Adcy3	9.36e-77	0.486132	0.338	0.017	1.63e-72	6
Comtd1	1.32e-76	0.612686	0.514	0.088	2.31e-72	6
Hmgn1	7.99e-76	0.86892	0.811	0.285	1.39e-71	6
Ifi27	1.22e-75	1.02788	0.757	0.328	2.14e-71	6
Nsun2	5.01e-75	0.625386	0.554	0.107	8.74e-71	6
Mrps35	9.94e-75	0.569206	0.486	0.068	1.73e-70	6
Tns3	1.46e-74	0.702515	0.659	0.171	2.55e-70	6
Atp6ap2	3.08e-74	0.826547	0.804	0.391	5.37e-70	6
Tango2	3.71e-74	0.530072	0.456	0.057	6.48e-70	6
Dstn	1.3e-73	0.840635	0.824	0.338	2.27e-69	6
Tbrg1	1.45e-73	0.727867	0.682	0.191	2.53e-69	6
Mrpl18	1.82e-73	0.751342	0.753	0.271	3.18e-69	6
Mrpl42	4.11e-73	0.724544	0.74	0.242	7.18e-69	6
Myo1d	4.19e-73	0.516795	0.264	0.006	7.31e-69	6
Rpl5	1.21e-72	0.712399	0.997	0.824	2.12e-68	6
Car2	3.05e-72	1.11154	0.449	0.054	5.32e-68	6
Arl8b	8.37e-72	0.702456	0.72	0.233	1.46e-67	6
Shtn1	1.27e-71	0.59962	0.497	0.083	2.21e-67	6
Psmb7	1.82e-71	0.764631	0.828	0.382	3.18e-67	6
Ddt	4.99e-71	0.876196	0.703	0.239	8.71e-67	6
Atp5md	2.79e-70	0.748689	0.956	0.703	4.88e-66	6
Glrx3	3.54e-70	0.673789	0.75	0.266	6.18e-66	6
Plec	5.23e-70	0.795669	0.801	0.294	9.12e-66	6
Slc1a5	1.19e-69	0.588843	0.524	0.098	2.08e-65	6
Atp6v1f	1.78e-69	0.787555	0.973	0.84	3.1e-65	6
Pa2g4	1.93e-69	0.787169	0.703	0.243	3.37e-65	6
Ranbp1	2.04e-68	0.876526	0.905	0.459	3.56e-64	6
Ndufb11	7.82e-68	0.737363	0.926	0.563	1.37e-63	6
Prmt1	7.91e-68	0.725609	0.72	0.256	1.38e-63	6
Rufy4	2.15e-67	0.349483	0.233	0.004	3.76e-63	6
Bola3	2.65e-67	0.678346	0.642	0.18	4.63e-63	6
Agap1	5.93e-67	0.612018	0.453	0.077	1.04e-62	6
Plp2	1.03e-66	0.677936	0.669	0.192	1.81e-62	6
Lpcat1	1.67e-66	0.540944	0.402	0.05	2.91e-62	6
Eif5a	2.05e-66	0.790773	1	0.88	3.58e-62	6
Cluh	2.26e-66	0.489873	0.409	0.05	3.94e-62	6
Polr2f	2.62e-66	0.700041	0.774	0.307	4.57e-62	6
Mrpl41	3.2e-66	0.59803	0.578	0.135	5.59e-62	6
Mgst3	3.37e-66	0.667812	0.544	0.133	5.88e-62	6
Myo10	3.77e-66	0.582602	0.416	0.046	6.58e-62	6
Fblim1	8.46e-66	0.549527	0.449	0.068	1.48e-61	6
Arf1	1.39e-65	0.664485	0.956	0.659	2.43e-61	6
Lsm4	1.68e-65	0.713661	0.875	0.438	2.92e-61	6
Rps27l	1.86e-65	0.787168	0.98	0.728	3.25e-61	6
Fam102a	2.42e-65	0.564804	0.399	0.044	4.22e-61	6
Cct6a	5.92e-65	0.792029	0.794	0.35	1.03e-60	6
Fh1	8.56e-65	0.634519	0.554	0.136	1.49e-60	6
Aprt	9.14e-65	0.807847	0.966	0.708	1.59e-60	6
Gnptab	1.67e-63	0.614789	0.5	0.105	2.91e-59	6
Atxn10	3.58e-63	0.647952	0.659	0.192	6.25e-59	6
mt-Atp8	6.93e-63	0.728769	0.889	0.494	1.21e-58	6
Endog	8.27e-63	0.493347	0.402	0.057	1.44e-58	6
Mrpl36	8.46e-63	0.655484	0.672	0.231	1.48e-58	6
Kbtbd11	2.44e-62	0.446297	0.314	0.018	4.26e-58	6
Etfa	4.78e-62	0.624954	0.611	0.19	8.34e-58	6
Lpl	4.92e-62	0.706902	0.483	0.059	8.59e-58	6
Ndufa11	9.75e-62	0.676318	0.892	0.511	1.7e-57	6
Fnbp1l	1.18e-61	0.49284	0.385	0.047	2.06e-57	6
Gm47283	1.67e-61	0.817865	0.831	0.386	2.92e-57	6
Pmepa1	2.35e-61	0.804364	0.946	0.547	4.1e-57	6
Apex1	3.06e-61	0.616704	0.537	0.128	5.33e-57	6
Hist1h2bc	3.22e-61	1.06062	0.618	0.2	5.62e-57	6
Nsd2	3.43e-61	0.659686	0.581	0.156	5.98e-57	6
Mrpl15	1.36e-60	0.626532	0.652	0.206	2.37e-56	6
Mrps14	2.18e-60	0.665909	0.855	0.408	3.8e-56	6
Rpl31	6.21e-60	0.65264	0.986	0.806	1.08e-55	6
Ndufa9	7.83e-60	0.635861	0.645	0.221	1.37e-55	6
Slc25a11	1.06e-59	0.626164	0.672	0.225	1.85e-55	6
Atp5l	1.33e-59	0.644931	0.706	0.262	2.31e-55	6
Psmd7	2.38e-59	0.677396	0.814	0.368	4.15e-55	6
Snrpd2	2.73e-59	0.672945	0.831	0.379	4.76e-55	6
Hs2st1	4.5e-59	0.500538	0.429	0.072	7.86e-55	6
Hspa9	5.37e-59	0.662341	0.733	0.28	9.36e-55	6
Hexa	6.13e-59	0.923337	0.851	0.53	1.07e-54	6
Gadd45gip1	6.27e-59	0.598998	0.605	0.172	1.09e-54	6
Aldoa	6.77e-59	0.762016	0.997	0.884	1.18e-54	6
Frrs1	1.07e-58	0.5703	0.541	0.133	1.87e-54	6
Mrps18a	1.22e-58	0.587497	0.639	0.206	2.13e-54	6
Serbp1	2.03e-58	0.692484	0.973	0.75	3.54e-54	6
Psma3	2.05e-58	0.628928	0.949	0.677	3.58e-54	6
Slc27a1	3.38e-58	0.510859	0.466	0.082	5.91e-54	6
Cd200	3.41e-58	0.717968	0.382	0.035	5.96e-54	6
Nenf	6.95e-58	0.592691	0.611	0.178	1.21e-53	6
Pebp1	1.27e-57	0.659056	0.899	0.486	2.22e-53	6
Calr	5.44e-57	0.770757	0.966	0.764	9.49e-53	6
Emc6	5.76e-57	0.620604	0.757	0.312	1.01e-52	6
Pdgfa	1.31e-56	0.794846	0.584	0.187	2.29e-52	6
Lasp1	4.59e-56	0.626596	0.659	0.23	8.02e-52	6
Coa3	4.73e-56	0.595019	0.723	0.258	8.25e-52	6
Mmp14	5.33e-56	0.716505	0.753	0.295	9.3e-52	6
Tmem147	6.35e-56	0.577279	0.642	0.21	1.11e-51	6
Tspan4	1.36e-55	0.519589	0.48	0.093	2.37e-51	6
Mt1	1.71e-55	0.826457	0.997	0.777	2.99e-51	6
Mrpl57	1.79e-55	0.642837	0.757	0.31	3.12e-51	6
Rpl13a	1.93e-55	0.632436	0.834	0.379	3.36e-51	6
Cox7a2l	3.56e-55	0.671342	0.943	0.677	6.21e-51	6
Mtx2	1.21e-54	0.51417	0.49	0.119	2.12e-50	6
Uqcc2	1.63e-54	0.659658	0.828	0.38	2.84e-50	6
Selenof	2.97e-54	0.601395	0.919	0.557	5.19e-50	6
Eef2	3.14e-54	0.587206	0.997	0.848	5.47e-50	6
Utp11	5.48e-54	0.563068	0.547	0.156	9.57e-50	6
Ndufs3	1.55e-53	0.552929	0.547	0.159	2.71e-49	6
Acap2	1.72e-53	0.607127	0.591	0.188	3.01e-49	6
Bcar3	2.48e-53	0.395816	0.291	0.028	4.33e-49	6
Nav2	4.96e-53	0.429784	0.328	0.038	8.66e-49	6
Ndufa6	6.21e-53	0.670605	0.892	0.572	1.08e-48	6
Rpl36al	6.84e-53	0.593973	0.926	0.553	1.19e-48	6
Psmd10	2.82e-52	0.515581	0.557	0.154	4.92e-48	6
Mrps24	3.71e-52	0.613254	0.794	0.371	6.47e-48	6
Mfsd12	5.84e-52	0.491006	0.422	0.082	1.02e-47	6
Rala	9.13e-52	0.696633	0.757	0.341	1.59e-47	6
Psmb6	1.26e-51	0.61585	0.959	0.679	2.21e-47	6
Mrps36	1.42e-51	0.54937	0.578	0.172	2.47e-47	6
Dbi	1.77e-51	0.69156	0.943	0.672	3.1e-47	6
Acads	1.81e-51	0.543172	0.497	0.127	3.17e-47	6
Gpr183	3.1e-51	0.778353	0.588	0.178	5.41e-47	6
Tomm22	1.1e-50	0.596251	0.848	0.452	1.91e-46	6
Cct5	2.41e-50	0.637936	0.868	0.493	4.21e-46	6
Parl	3.39e-50	0.53251	0.584	0.18	5.92e-46	6
Scin	3.43e-50	0.439816	0.274	0.016	5.98e-46	6
Dnajc15	4.22e-50	0.593336	0.767	0.333	7.36e-46	6
Psma6	4.73e-50	0.593214	0.814	0.406	8.25e-46	6
Spr	4.75e-50	0.479607	0.493	0.113	8.29e-46	6
Bbs9	5.16e-50	0.282459	0.22	0.01	9.01e-46	6
Ciao2a	1.75e-49	0.575562	0.777	0.339	3.05e-45	6
Chchd1	1.77e-49	0.575771	0.72	0.298	3.08e-45	6
Ndufs4	2.39e-49	0.569342	0.791	0.376	4.16e-45	6
Fam110b	7.35e-49	0.287762	0.206	0.01	1.28e-44	6
Mrpl43	8.85e-49	0.569417	0.709	0.287	1.54e-44	6
Mrps26	2.37e-48	0.532959	0.551	0.164	4.14e-44	6
Set	2.47e-48	0.714565	0.838	0.486	4.31e-44	6
Ppa1	2.9e-48	0.609348	0.598	0.214	5.05e-44	6
Slc39a13	2.97e-48	0.398479	0.324	0.045	5.19e-44	6
Mrpl2	3.23e-48	0.474284	0.51	0.136	5.64e-44	6
Immt	3.53e-48	0.567641	0.615	0.227	6.15e-44	6
Sptssa	3.59e-48	0.531707	0.716	0.253	6.26e-44	6
St6galnac4	3.6e-48	0.54897	0.537	0.162	6.29e-44	6
Akip1	4.11e-48	0.383655	0.314	0.041	7.18e-44	6
Fkbp4	2e-47	0.513721	0.574	0.168	3.49e-43	6
Mitf	2.29e-47	0.431186	0.378	0.067	3.99e-43	6
G3bp1	3.09e-47	0.592568	0.801	0.395	5.4e-43	6
1110004F10Rik	3.22e-47	0.582798	0.706	0.299	5.62e-43	6
Abcb4	4.63e-47	0.28239	0.223	0.013	8.08e-43	6
Gsto1	9.32e-47	0.559773	0.686	0.246	1.63e-42	6
Tnfrsf11a	1.02e-46	0.452425	0.426	0.094	1.78e-42	6
Mt3	1.83e-46	0.966544	0.223	0.012	3.2e-42	6
Banf1	2.3e-46	0.575178	0.682	0.267	4.01e-42	6
Cited2	6.04e-46	0.768943	0.801	0.398	1.05e-41	6
Eif2s1	7.88e-46	0.565034	0.716	0.297	1.38e-41	6
Myo1e	1.33e-45	0.561656	0.645	0.217	2.32e-41	6
Cacybp	3.73e-45	0.616628	0.659	0.291	6.52e-41	6
Nme1	6.98e-45	0.628356	0.902	0.584	1.22e-40	6
1810058I24Rik	7.83e-45	0.594295	0.791	0.402	1.37e-40	6
Pnkd	9.76e-45	0.481954	0.5	0.14	1.7e-40	6
Src	1.71e-44	0.409476	0.385	0.073	2.98e-40	6
Srp19	2.15e-44	0.546827	0.723	0.318	3.75e-40	6
Ndufa1	3.42e-44	0.613428	0.851	0.522	5.96e-40	6
Prdx3	4.42e-44	0.454182	0.453	0.113	7.72e-40	6
Timm8a1	7.54e-44	0.430532	0.368	0.076	1.32e-39	6
2300009A05Rik	8.78e-44	0.466106	0.429	0.104	1.53e-39	6
Acadm	9.93e-44	0.487794	0.497	0.142	1.73e-39	6
Kcnn4	1.09e-43	0.554595	0.618	0.205	1.9e-39	6
Cct2	1.26e-43	0.574374	0.855	0.469	2.21e-39	6
Ndufa7	1.27e-43	0.531234	0.966	0.686	2.22e-39	6
Acat1	1.59e-43	0.466356	0.476	0.126	2.78e-39	6
Ndufs8	1.83e-43	0.581641	0.72	0.353	3.2e-39	6
Tpm1	7.84e-43	0.584968	0.666	0.19	1.37e-38	6
5031439G07Rik	1.06e-42	0.501737	0.534	0.172	1.86e-38	6
Timm10	1.1e-42	0.465532	0.459	0.122	1.92e-38	6
Pde4dip	1.3e-42	0.400854	0.321	0.053	2.26e-38	6
Sms	1.35e-42	0.463199	0.432	0.109	2.35e-38	6
Fundc2	2.56e-42	0.511718	0.615	0.223	4.47e-38	6
Ndufa2	2.86e-42	0.49952	0.963	0.736	5e-38	6
Ndufs1	4.92e-42	0.406627	0.409	0.088	8.58e-38	6
Tufm	5.84e-42	0.371392	0.314	0.057	1.02e-37	6
Polr2e	1.64e-41	0.528587	0.662	0.259	2.87e-37	6
Eif3l	2.26e-41	0.500615	0.601	0.226	3.95e-37	6
Cct7	2.42e-41	0.57387	0.78	0.419	4.23e-37	6
Serpinb8	1.32e-40	0.407533	0.375	0.073	2.31e-36	6
Myof	1.37e-40	0.533485	0.564	0.193	2.39e-36	6
Vti1b	1.94e-40	0.470059	0.564	0.193	3.38e-36	6
Myo5a	2.36e-40	0.457049	0.466	0.129	4.12e-36	6
Pgpep1	2.49e-40	0.296667	0.209	0.016	4.34e-36	6
Srm	2.83e-40	0.444468	0.412	0.098	4.94e-36	6
Etfb	2.89e-40	0.516105	0.686	0.296	5.05e-36	6
Gga2	2.9e-40	0.383322	0.338	0.058	5.06e-36	6
Tomm70a	3.77e-40	0.459424	0.483	0.141	6.57e-36	6
Hdgf	3.82e-40	0.572445	0.679	0.308	6.66e-36	6
Ndufaf4	5.19e-40	0.379506	0.334	0.065	9.06e-36	6
Anxa4	5.25e-40	0.471985	0.547	0.173	9.16e-36	6
Cs	5.38e-40	0.48229	0.493	0.159	9.39e-36	6
Nudcd2	1.14e-39	0.448789	0.466	0.128	1.99e-35	6
Fmc1	1.4e-39	0.45146	0.439	0.123	2.44e-35	6
Cmtm4	1.4e-39	0.36289	0.253	0.034	2.44e-35	6
Eif1b	1.6e-39	0.529599	0.655	0.288	2.8e-35	6
Swi5	1.87e-39	0.531093	0.824	0.459	3.26e-35	6
Mrpl17	2.08e-39	0.496444	0.628	0.25	3.63e-35	6
Dtymk	2.19e-39	0.485531	0.493	0.144	3.82e-35	6
Zfp706	3.03e-39	0.532018	0.676	0.304	5.29e-35	6
Hmgb3	6.92e-39	0.324914	0.267	0.036	1.21e-34	6
Akr1a1	7.72e-39	0.512685	0.963	0.722	1.35e-34	6
Tubb6	9.14e-39	0.5766	0.784	0.415	1.59e-34	6
Col27a1	9.45e-39	0.287846	0.206	0.016	1.65e-34	6
Tpp1	1.2e-38	0.51299	0.568	0.211	2.09e-34	6
Ssr4	1.35e-38	0.467536	0.993	0.835	2.35e-34	6
Mrps18b	2.11e-38	0.423378	0.426	0.115	3.68e-34	6
Ivns1abp	3.49e-38	0.488614	0.527	0.187	6.1e-34	6
Mrps33	4.2e-38	0.483939	0.726	0.331	7.33e-34	6
Mrps5	5.82e-38	0.386122	0.365	0.08	1.02e-33	6
Chchd3	6.37e-38	0.448548	0.503	0.165	1.11e-33	6
Pam16	1.18e-37	0.455412	0.493	0.157	2.06e-33	6
Pop4	1.21e-37	0.410021	0.416	0.109	2.11e-33	6
Eif3i	1.93e-37	0.497388	0.892	0.527	3.38e-33	6
Dlat	2.37e-37	0.376682	0.341	0.069	4.13e-33	6
Ssna1	3.19e-37	0.464654	0.527	0.17	5.57e-33	6
Mrpl28	3.25e-37	0.466955	0.564	0.207	5.68e-33	6
Mgat4b	4.58e-37	0.397513	0.368	0.084	7.99e-33	6
Inf2	6.86e-37	0.393128	0.385	0.092	1.2e-32	6
Fkbp2	1.11e-36	0.542048	0.777	0.435	1.94e-32	6
Mrpl11	1.32e-36	0.435888	0.551	0.191	2.3e-32	6
Twf2	1.38e-36	0.49696	0.605	0.256	2.4e-32	6
Ywhae	1.53e-36	0.47615	0.966	0.689	2.68e-32	6
Mrps16	1.88e-36	0.47446	0.649	0.27	3.29e-32	6
Nfu1	3.14e-36	0.428992	0.527	0.178	5.48e-32	6
Mrps17	3.44e-36	0.450257	0.53	0.19	6e-32	6
Tcp1	5.14e-36	0.502047	0.733	0.356	8.96e-32	6
Mrfap1	5.17e-36	0.49633	0.831	0.465	9.03e-32	6
2022-09-11	6.25e-36	0.475087	0.49	0.161	1.09e-31	6
Rpl15	7.07e-36	0.46942	0.943	0.641	1.23e-31	6
Chchd4	7.48e-36	0.360154	0.341	0.071	1.31e-31	6
Rassf8	1.13e-35	0.332898	0.274	0.045	1.98e-31	6
Pwwp2b	1.28e-35	0.297028	0.27	0.039	2.24e-31	6
Mrps6	1.41e-35	0.472735	0.51	0.167	2.47e-31	6
Pkig	1.5e-35	0.477704	0.574	0.227	2.62e-31	6
Eif6	1.73e-35	0.507325	0.818	0.468	3.02e-31	6
Pop5	2.25e-35	0.436272	0.503	0.163	3.93e-31	6
Metap2	2.46e-35	0.497276	0.764	0.389	4.29e-31	6
AI506816	2.65e-35	0.454028	0.459	0.137	4.63e-31	6
Mrps25	3.46e-35	0.427398	0.486	0.158	6.04e-31	6
Hadhb	3.76e-35	0.424001	0.466	0.143	6.56e-31	6
Ndufv3	5.14e-35	0.480064	0.838	0.451	8.97e-31	6
Lamtor5	5.6e-35	0.464438	0.72	0.346	9.77e-31	6
C1d	1.02e-34	0.43287	0.53	0.181	1.79e-30	6
Dock5	1.05e-34	0.329796	0.284	0.049	1.83e-30	6
Dnph1	1.09e-34	0.290311	0.24	0.03	1.9e-30	6
Fkbp3	1.56e-34	0.497327	0.628	0.254	2.72e-30	6
Ap1s1	1.61e-34	0.439195	0.534	0.199	2.81e-30	6
Rai14	1.74e-34	0.449695	0.5	0.165	3.04e-30	6
Coro1c	1.82e-34	0.464245	0.551	0.222	3.17e-30	6
Dld	3.17e-34	0.422838	0.453	0.147	5.54e-30	6
Cct8	3.41e-34	0.519055	0.76	0.419	5.95e-30	6
Mrpl30	3.47e-34	0.468885	0.824	0.456	6.05e-30	6
mt-Co1	3.71e-34	0.580496	0.976	0.866	6.48e-30	6
Tsfm	3.76e-34	0.3498	0.348	0.081	6.56e-30	6
Lamtor2	4.13e-34	0.445291	0.902	0.539	7.21e-30	6
Parvb	4.77e-34	0.38393	0.358	0.089	8.32e-30	6
Imp3	5.04e-34	0.439996	0.591	0.227	8.8e-30	6
Edem1	5.68e-34	0.467593	0.571	0.246	9.92e-30	6
Elof1	6.14e-34	0.459196	0.615	0.257	1.07e-29	6
Psmb3	6.56e-34	0.484216	0.892	0.606	1.15e-29	6
Specc1	9.01e-34	0.426531	0.47	0.144	1.57e-29	6
Ubxn1	9.96e-34	0.465299	0.872	0.576	1.74e-29	6
Mif	1.01e-33	0.527535	0.983	0.803	1.77e-29	6
Mtx1	1.28e-33	0.390407	0.429	0.131	2.23e-29	6
Fdx1	1.3e-33	0.403041	0.372	0.096	2.28e-29	6
Git1	1.42e-33	0.313035	0.27	0.046	2.48e-29	6
Pabpc1	1.63e-33	0.461064	0.976	0.835	2.84e-29	6
Adssl1	2.59e-33	0.522088	0.696	0.328	4.51e-29	6
Rsl1d1	2.8e-33	0.472122	0.632	0.272	4.89e-29	6
Rgs10	3.67e-33	0.530508	0.875	0.534	6.41e-29	6
Cfdp1	4.44e-33	0.454041	0.578	0.241	7.75e-29	6
Ank	5.14e-33	0.387088	0.307	0.068	8.97e-29	6
Mtdh	7.9e-33	0.485536	0.807	0.434	1.38e-28	6
Elovl1	8.71e-33	0.402326	0.422	0.139	1.52e-28	6
Mrpl35	1.11e-32	0.415475	0.527	0.185	1.94e-28	6
Fbxo32	1.12e-32	0.644806	0.493	0.163	1.96e-28	6
Snrpd3	1.45e-32	0.514189	0.679	0.359	2.52e-28	6
Fuom	1.53e-32	0.326074	0.284	0.053	2.67e-28	6
Psmb2	1.96e-32	0.469512	0.868	0.57	3.43e-28	6
Ppp2ca	2.86e-32	0.463882	0.794	0.362	4.99e-28	6
Vdac3	3.16e-32	0.467161	0.682	0.336	5.52e-28	6
Ube2m	5.13e-32	0.498984	0.709	0.397	8.95e-28	6
Eif3c	1.2e-31	0.49692	0.861	0.575	2.1e-27	6
Ssr2	1.24e-31	0.46374	0.699	0.344	2.17e-27	6
Pfdn4	1.36e-31	0.388145	0.483	0.162	2.38e-27	6
Cct4	2.18e-31	0.44306	0.73	0.359	3.81e-27	6
Ldha	2.93e-31	0.464536	0.997	0.852	5.11e-27	6
Hras	3.2e-31	0.411651	0.578	0.229	5.58e-27	6
Cav1	3.68e-31	0.381397	0.267	0.044	6.43e-27	6
Eci2	3.73e-31	0.384777	0.416	0.133	6.51e-27	6
Slc16a7	4.34e-31	0.251838	0.206	0.026	7.57e-27	6
Mcee	4.78e-31	0.381204	0.395	0.118	8.35e-27	6
Agpat5	7.01e-31	0.406529	0.541	0.203	1.22e-26	6
Slc35e4	8.19e-31	0.363083	0.372	0.106	1.43e-26	6
Vamp8	1.37e-30	0.480432	0.926	0.689	2.4e-26	6
Emp3	1.43e-30	0.5054	0.953	0.775	2.49e-26	6
1700021F05Rik	1.45e-30	0.294031	0.27	0.053	2.53e-26	6
Rwdd1	1.48e-30	0.453775	0.666	0.317	2.58e-26	6
Ubac1	1.53e-30	0.299403	0.264	0.051	2.67e-26	6
Srgap3	1.63e-30	0.294774	0.264	0.048	2.85e-26	6
Mydgf	1.97e-30	0.440801	0.703	0.341	3.44e-26	6
Rcc2	3e-30	0.430703	0.456	0.159	5.24e-26	6
Ppp1r1a	3.18e-30	0.280793	0.203	0.019	5.54e-26	6
Rpl22l1	3.42e-30	0.487909	0.936	0.743	5.97e-26	6
Rpl24	3.73e-30	0.420817	0.976	0.816	6.51e-26	6
Eif3g	4.42e-30	0.446828	0.679	0.337	7.72e-26	6
Qdpr	4.87e-30	0.356233	0.416	0.124	8.49e-26	6
Akr1b8	5.13e-30	0.276668	0.233	0.032	8.96e-26	6
Pdha1	5.16e-30	0.398161	0.446	0.157	9.01e-26	6
Snhg6	5.87e-30	0.388213	0.443	0.146	1.02e-25	6
Ndst1	7.52e-30	0.329288	0.331	0.081	1.31e-25	6
Mrpl55	7.59e-30	0.380377	0.432	0.148	1.33e-25	6
Plxnb2	1e-29	0.388431	0.463	0.163	1.75e-25	6
Atp6v1h	1.12e-29	0.436334	0.507	0.206	1.95e-25	6
Atad3a	1.85e-29	0.30811	0.274	0.055	3.23e-25	6
Glb1	2.03e-29	0.385492	0.297	0.084	3.54e-25	6
Ndufb4	2.75e-29	0.326171	0.331	0.083	4.81e-25	6
Plin3	3.31e-29	0.367496	0.372	0.106	5.77e-25	6
Rtraf	3.39e-29	0.434366	0.811	0.459	5.91e-25	6
Cops9	3.65e-29	0.420726	0.774	0.409	6.36e-25	6
S100a1	3.77e-29	0.430069	0.486	0.184	6.58e-25	6
Naa20	4.14e-29	0.402938	0.486	0.181	7.22e-25	6
Pdxk	5.09e-29	0.317768	0.301	0.068	8.89e-25	6
Med29	5.35e-29	0.390542	0.49	0.178	9.33e-25	6
Impdh2	9.54e-29	0.405363	0.446	0.159	1.66e-24	6
Gspt1	1.35e-28	0.464476	0.571	0.268	2.36e-24	6
Fastk	1.56e-28	0.306509	0.301	0.071	2.72e-24	6
Zpr1	1.67e-28	0.341976	0.348	0.101	2.92e-24	6
Poldip2	1.9e-28	0.307716	0.287	0.064	3.32e-24	6
Mecr	2.14e-28	0.284297	0.257	0.051	3.73e-24	6
Nedd8	2.73e-28	0.427709	0.949	0.758	4.77e-24	6
Eif2b3	3.64e-28	0.282298	0.27	0.053	6.35e-24	6
Cox14	3.7e-28	0.431254	0.699	0.369	6.46e-24	6
2022-09-07	4.05e-28	0.437916	0.78	0.463	7.07e-24	6
Tkt	4.88e-28	0.446808	0.845	0.538	8.52e-24	6
Ss18l2	6.51e-28	0.315874	0.301	0.066	1.14e-23	6
Atic	6.93e-28	0.358996	0.365	0.113	1.21e-23	6
Naa38	7.86e-28	0.384679	0.483	0.182	1.37e-23	6
Rnf19b	8.8e-28	0.475886	0.757	0.397	1.54e-23	6
Eny2	1.42e-27	0.418211	0.618	0.286	2.48e-23	6
Usp14	1.75e-27	0.388952	0.456	0.168	3.05e-23	6
Mid1ip1	3.45e-27	0.294451	0.24	0.046	6.02e-23	6
Rnpep	3.97e-27	0.396836	0.615	0.259	6.94e-23	6
Cdk4	4.06e-27	0.433142	0.534	0.225	7.08e-23	6
Dnmt3a	4.2e-27	0.359881	0.338	0.091	7.32e-23	6
Ostc	4.74e-27	0.460308	0.699	0.388	8.28e-23	6
Akr1b3	5.02e-27	0.426214	0.568	0.261	8.76e-23	6
Mrps7	5.28e-27	0.374813	0.527	0.206	9.21e-23	6
Wdr83os	6.56e-27	0.411929	0.611	0.297	1.15e-22	6
Ncl	6.74e-27	0.609715	0.956	0.832	1.18e-22	6
Fam234a	1.02e-26	0.289597	0.27	0.063	1.79e-22	6
Nudc	1.07e-26	0.442505	0.672	0.354	1.87e-22	6
Nol7	1.44e-26	0.425468	0.764	0.445	2.51e-22	6
Serpinb6a	1.81e-26	0.433244	0.517	0.163	3.17e-22	6
Abcf1	3.23e-26	0.418665	0.561	0.255	5.64e-22	6
Timm44	3.49e-26	0.318569	0.358	0.104	6.09e-22	6
Mettl1	3.59e-26	0.312897	0.294	0.074	6.27e-22	6
Mtln	3.88e-26	0.375954	0.459	0.171	6.76e-22	6
Tmem141	3.95e-26	0.312645	0.318	0.082	6.9e-22	6
Eif5b	4.92e-26	0.436622	0.686	0.351	8.59e-22	6
Clcn7	5.36e-26	0.31528	0.294	0.084	9.36e-22	6
Mrpl58	1.09e-25	0.353525	0.476	0.179	1.9e-21	6
Mrpl21	1.34e-25	0.37352	0.595	0.267	2.34e-21	6
Aes	1.48e-25	0.425979	0.845	0.539	2.59e-21	6
2310039H08Rik	1.88e-25	0.339736	0.375	0.123	3.27e-21	6
Midn	2.89e-25	0.313771	0.324	0.086	5.05e-21	6
Nolc1	3.05e-25	0.423544	0.419	0.16	5.32e-21	6
Timm9	4.33e-25	0.285706	0.277	0.065	7.56e-21	6
Pltp	4.33e-25	0.419062	0.338	0.1	7.56e-21	6
Rpl27a	5.25e-25	0.372573	0.976	0.819	9.16e-21	6
Fkbp11	6e-25	0.280541	0.203	0.028	1.05e-20	6
Phb	1.08e-24	0.259081	0.243	0.053	1.88e-20	6
Anxa2	1.69e-24	0.420797	0.949	0.699	2.95e-20	6
Dnajb14	2.09e-24	0.343314	0.416	0.145	3.65e-20	6
Oaf	3.21e-24	0.309401	0.284	0.06	5.6e-20	6
Eci1	3.35e-24	0.307293	0.348	0.108	5.85e-20	6
Snrpa1	3.76e-24	0.381135	0.51	0.214	6.56e-20	6
Mrpl27	4.04e-24	0.347821	0.486	0.196	7.06e-20	6
Tecr	4.08e-24	0.375062	0.611	0.279	7.12e-20	6
Anapc13	4.39e-24	0.381434	0.534	0.236	7.65e-20	6
Map2k3	5.08e-24	0.408465	0.716	0.398	8.86e-20	6
mt-Atp6	5.26e-24	0.37138	0.463	0.195	9.18e-20	6
Atf1	5.51e-24	0.370751	0.463	0.189	9.61e-20	6
Trap1	6.05e-24	0.289398	0.311	0.085	1.06e-19	6
Pmf1	6.43e-24	0.32302	0.307	0.09	1.12e-19	6
Arl6ip5	7.14e-24	0.370624	0.639	0.3	1.25e-19	6
Tmem205	9.44e-24	0.350293	0.402	0.154	1.65e-19	6
Nucks1	1.22e-23	0.499941	0.557	0.279	2.14e-19	6
Aimp1	1.48e-23	0.370344	0.666	0.338	2.59e-19	6
Vegfb	1.72e-23	0.281085	0.26	0.063	3e-19	6
Rabep1	1.98e-23	0.315276	0.365	0.117	3.46e-19	6
Sec61b	2.53e-23	0.369269	0.98	0.85	4.42e-19	6
Oxa1l	2.53e-23	0.303506	0.328	0.098	4.42e-19	6
Rbx1	3.13e-23	0.365078	0.922	0.679	5.47e-19	6
Dok3	3.74e-23	0.317836	0.375	0.128	6.54e-19	6
Gcsh	3.93e-23	0.359328	0.503	0.204	6.87e-19	6
Mrpl38	4.47e-23	0.292766	0.318	0.09	7.8e-19	6
Cenpx	5.06e-23	0.374756	0.645	0.322	8.84e-19	6
Nav1	5.35e-23	0.284615	0.274	0.067	9.34e-19	6
Ube2l3	6.97e-23	0.360292	0.878	0.616	1.22e-18	6
Tomm7	7.96e-23	0.328983	0.949	0.7	1.39e-18	6
Rdx	8.54e-23	0.35831	0.544	0.234	1.49e-18	6
Pgp	1.13e-22	0.338227	0.436	0.157	1.98e-18	6
Eif4g1	1.21e-22	0.381733	0.547	0.267	2.11e-18	6
Eif3e	1.3e-22	0.374298	0.841	0.537	2.27e-18	6
Pdap1	1.39e-22	0.454239	0.652	0.395	2.43e-18	6
Taf10	1.5e-22	0.373785	0.868	0.608	2.61e-18	6
Uchl3	1.92e-22	0.325407	0.399	0.142	3.35e-18	6
Bag1	2.11e-22	0.389567	0.841	0.561	3.68e-18	6
Acot13	2.4e-22	0.323392	0.389	0.142	4.19e-18	6
Smdt1	2.45e-22	0.343282	0.97	0.77	4.28e-18	6
2022-09-09	2.98e-22	0.339081	0.422	0.159	5.21e-18	6
Vcp	3.15e-22	0.402833	0.736	0.421	5.5e-18	6
Gtf3a	3.41e-22	0.319608	0.375	0.138	5.95e-18	6
Sh3kbp1	3.69e-22	0.355903	0.52	0.227	6.43e-18	6
Ndufa3	5.71e-22	0.383219	0.709	0.407	9.96e-18	6
Kidins220	5.93e-22	0.302887	0.27	0.08	1.03e-17	6
Sh3glb1	6.79e-22	0.373191	0.959	0.785	1.19e-17	6
Anpep	8.04e-22	0.274162	0.257	0.064	1.4e-17	6
Gns	9.12e-22	0.400172	0.601	0.311	1.59e-17	6
Eif3a	1.03e-21	0.381381	0.872	0.59	1.79e-17	6
Ech1	1.1e-21	0.357431	0.5	0.234	1.91e-17	6
Eif2s2	1.13e-21	0.372508	0.905	0.663	1.97e-17	6
Igf2r	1.82e-21	0.270084	0.257	0.06	3.17e-17	6
Npepl1	1.83e-21	0.280136	0.328	0.106	3.2e-17	6
Mak16	1.98e-21	0.329221	0.392	0.15	3.46e-17	6
BC003965	2.52e-21	0.275682	0.291	0.084	4.39e-17	6
Las1l	2.6e-21	0.293968	0.277	0.081	4.53e-17	6
Lactb	2.62e-21	0.35502	0.517	0.218	4.57e-17	6
Ktn1	2.98e-21	0.34841	0.476	0.18	5.2e-17	6
Mrps22	3.36e-21	0.253997	0.264	0.071	5.87e-17	6
Hibadh	3.44e-21	0.298819	0.331	0.111	6.01e-17	6
Gtf2h5	3.47e-21	0.374982	0.676	0.379	6.06e-17	6
Tmed10	4.24e-21	0.345472	0.929	0.709	7.4e-17	6
Mybbp1a	4.37e-21	0.354525	0.409	0.169	7.62e-17	6
Abl2	4.57e-21	0.304934	0.328	0.11	7.98e-17	6
Pgam1	4.78e-21	0.396764	0.929	0.699	8.34e-17	6
Mtch2	5.08e-21	0.323558	0.466	0.191	8.86e-17	6
Fabp5	6.84e-21	0.636715	0.73	0.394	1.19e-16	6
Nop16	6.96e-21	0.296698	0.314	0.107	1.21e-16	6
Trappc1	8.13e-21	0.320749	0.392	0.154	1.42e-16	6
Msi2	1.09e-20	0.319488	0.287	0.082	1.9e-16	6
Psmd12	1.14e-20	0.343609	0.662	0.35	1.99e-16	6
Malsu1	1.16e-20	0.309322	0.402	0.152	2.03e-16	6
Snu13	1.25e-20	0.378433	0.632	0.344	2.18e-16	6
Hadh	1.32e-20	0.266727	0.297	0.089	2.31e-16	6
Commd6	1.4e-20	0.325442	0.497	0.215	2.44e-16	6
Rps19bp1	2.23e-20	0.302647	0.358	0.128	3.9e-16	6
Piezo1	2.47e-20	0.273836	0.321	0.102	4.31e-16	6
Mrto4	2.81e-20	0.325644	0.443	0.19	4.9e-16	6
St13	3.03e-20	0.361496	0.659	0.356	5.28e-16	6
Timm50	3.33e-20	0.296443	0.365	0.135	5.8e-16	6
Dnajc19	3.49e-20	0.334356	0.557	0.27	6.1e-16	6
Nifk	5.63e-20	0.299506	0.338	0.12	9.82e-16	6
Baiap2	5.85e-20	0.349011	0.443	0.189	1.02e-15	6
Hnrnpab	8.41e-20	0.400953	0.811	0.548	1.47e-15	6
Morf4l2	9.31e-20	0.344742	0.541	0.27	1.62e-15	6
Dkc1	1.1e-19	0.267526	0.247	0.067	1.92e-15	6
Mrps23	1.38e-19	0.312614	0.409	0.168	2.41e-15	6
Rrp1	1.47e-19	0.330964	0.652	0.342	2.57e-15	6
Mvp	1.65e-19	0.324033	0.497	0.229	2.87e-15	6
Slc29a1	1.95e-19	0.267036	0.284	0.088	3.4e-15	6
Cpeb4	1.98e-19	0.350582	0.432	0.187	3.46e-15	6
Psmd1	2.47e-19	0.343858	0.544	0.27	4.31e-15	6
Furin	2.68e-19	0.463247	0.568	0.31	4.67e-15	6
Kmt5a	3.07e-19	0.328016	0.473	0.204	5.35e-15	6
Tgfbr1	3.28e-19	0.388404	0.473	0.236	5.73e-15	6
Rpl27	3.34e-19	0.29498	0.993	0.862	5.83e-15	6
Ogdh	3.4e-19	0.33203	0.419	0.187	5.93e-15	6
Adh5	3.46e-19	0.319255	0.557	0.269	6.04e-15	6
Zfp131	3.48e-19	0.347891	0.453	0.207	6.07e-15	6
Dohh	3.65e-19	0.282824	0.389	0.148	6.37e-15	6
Polr2g	4.38e-19	0.314016	0.514	0.241	7.65e-15	6
Psma2	4.9e-19	0.31851	0.919	0.728	8.55e-15	6
Smim12	5.09e-19	0.263297	0.294	0.097	8.89e-15	6
Cav2	5.71e-19	0.25465	0.253	0.079	9.96e-15	6
Lims1	5.75e-19	0.299052	0.426	0.181	1e-14	6
Timm22	5.87e-19	0.271458	0.341	0.121	1.02e-14	6
Ppil2	6.1e-19	0.283238	0.378	0.139	1.06e-14	6
Mbd3	6.13e-19	0.318181	0.432	0.192	1.07e-14	6
Hint2	6.78e-19	0.297001	0.443	0.19	1.18e-14	6
Psma7	7.16e-19	0.324745	0.956	0.784	1.25e-14	6
Wdr61	7.67e-19	0.282932	0.395	0.155	1.34e-14	6
Spred1	8.59e-19	0.327043	0.446	0.183	1.5e-14	6
Mrps21	9.61e-19	0.339549	0.625	0.351	1.68e-14	6
Tmem11	1.14e-18	0.289219	0.382	0.15	2e-14	6
Aurkaip1	1.17e-18	0.327862	0.709	0.412	2.05e-14	6
Mrpl4	1.23e-18	0.29414	0.412	0.174	2.15e-14	6
Cops6	1.24e-18	0.313364	0.568	0.28	2.16e-14	6
Ptpre	1.37e-18	0.572909	0.483	0.31	2.39e-14	6
Mrpl13	1.54e-18	0.321406	0.476	0.22	2.69e-14	6
Psmd6	1.57e-18	0.326672	0.541	0.273	2.74e-14	6
Ncoa4	1.59e-18	0.276995	0.311	0.106	2.78e-14	6
Tmem192	1.69e-18	0.29228	0.361	0.149	2.95e-14	6
Gipc1	1.79e-18	0.258393	0.294	0.098	3.13e-14	6
Emc4	2.21e-18	0.283468	0.368	0.147	3.86e-14	6
Dars	2.33e-18	0.263767	0.331	0.115	4.06e-14	6
Gusb	3.86e-18	0.32268	0.601	0.294	6.75e-14	6
Gars	4.07e-18	0.280008	0.351	0.128	7.11e-14	6
Mrpl48	5.1e-18	0.276044	0.365	0.145	8.9e-14	6
Actn4	5.43e-18	0.313975	0.486	0.228	9.48e-14	6
Psma5	5.54e-18	0.327504	0.639	0.364	9.68e-14	6
Abracl	5.65e-18	0.3437	0.885	0.693	9.86e-14	6
Calu	6.19e-18	0.301562	0.419	0.165	1.08e-13	6
Bola2	6.19e-18	0.368411	0.662	0.406	1.08e-13	6
Umps	6.85e-18	0.259928	0.284	0.095	1.19e-13	6
Psma4	8.06e-18	0.330915	0.787	0.516	1.41e-13	6
Exosc5	8.8e-18	0.28132	0.395	0.158	1.54e-13	6
Slirp	8.92e-18	0.298557	0.493	0.234	1.56e-13	6
Iscu	8.94e-18	0.322946	0.557	0.279	1.56e-13	6
Faim	9.04e-18	0.287631	0.382	0.154	1.58e-13	6
Tln1	9.16e-18	0.320844	0.936	0.717	1.6e-13	6
Rpl7l1	1.16e-17	0.296033	0.463	0.208	2.02e-13	6
Mlec	1.27e-17	0.301767	0.439	0.196	2.21e-13	6
Rps6	1.51e-17	0.307746	0.916	0.711	2.64e-13	6
Tbca	1.65e-17	0.320359	0.804	0.515	2.89e-13	6
Hmg20b	1.72e-17	0.280337	0.378	0.156	3.01e-13	6
Stard3	2.02e-17	0.282296	0.378	0.153	3.52e-13	6
Yif1a	2.71e-17	0.268769	0.324	0.122	4.73e-13	6
Eif4b	2.72e-17	0.302419	0.486	0.231	4.74e-13	6
Rars	2.72e-17	0.304068	0.426	0.191	4.75e-13	6
Commd3	2.76e-17	0.320483	0.446	0.221	4.81e-13	6
Ctsa	4.08e-17	0.344168	0.824	0.575	7.12e-13	6
Cmc2	5.65e-17	0.25837	0.331	0.106	9.87e-13	6
Txnl1	5.72e-17	0.319385	0.726	0.444	9.99e-13	6
Sfxn1	6.37e-17	0.252844	0.27	0.091	1.11e-12	6
Agpat4	6.96e-17	0.305137	0.439	0.203	1.21e-12	6
Cdc37	7.48e-17	0.318873	0.669	0.398	1.31e-12	6
Gnl3	7.55e-17	0.327493	0.486	0.239	1.32e-12	6
Cetn3	7.85e-17	0.29309	0.51	0.248	1.37e-12	6
Dmxl1	9.34e-17	0.292732	0.365	0.142	1.63e-12	6
Tmem14c	1.05e-16	0.298383	0.875	0.63	1.84e-12	6
Polr2j	1.26e-16	0.292562	0.551	0.273	2.2e-12	6
Glud1	1.58e-16	0.32024	0.689	0.402	2.76e-12	6
Fosl2	1.84e-16	0.318873	0.493	0.229	3.21e-12	6
Cox20	1.96e-16	0.280035	0.405	0.173	3.43e-12	6
Emg1	1.98e-16	0.305984	0.537	0.28	3.46e-12	6
Prdx4	2.08e-16	0.292849	0.463	0.207	3.62e-12	6
Rnf187	2.12e-16	0.298801	0.507	0.249	3.7e-12	6
Rae1	2.34e-16	0.255936	0.27	0.095	4.09e-12	6
Dpy30	2.62e-16	0.280877	0.402	0.176	4.57e-12	6
Imp4	2.64e-16	0.267693	0.389	0.166	4.61e-12	6
Dap3	2.98e-16	0.274915	0.372	0.157	5.19e-12	6
Rad23b	3.03e-16	0.306382	0.449	0.225	5.29e-12	6
Nubp1	3.11e-16	0.284998	0.48	0.231	5.43e-12	6
Gsdmd	3.67e-16	0.290996	0.392	0.18	6.41e-12	6
Fkbp1a	3.84e-16	0.306719	0.689	0.397	6.7e-12	6
Ola1	5.37e-16	0.296301	0.497	0.25	9.38e-12	6
Commd1	5.42e-16	0.301436	0.53	0.286	9.46e-12	6
Ssb	5.79e-16	0.319763	0.72	0.46	1.01e-11	6
Pfdn1	5.88e-16	0.291437	0.571	0.296	1.03e-11	6
Tmco1	6.04e-16	0.285406	0.48	0.235	1.05e-11	6
Ddb1	6.09e-16	0.284128	0.395	0.181	1.06e-11	6
Eif1ax	6.11e-16	0.302283	0.574	0.306	1.07e-11	6
Pcbd2	6.17e-16	0.266106	0.416	0.185	1.08e-11	6
Txnl4a	6.58e-16	0.283203	0.476	0.231	1.15e-11	6
Hmox2	7.19e-16	0.297168	0.493	0.242	1.25e-11	6
Kxd1	7.55e-16	0.277296	0.473	0.221	1.32e-11	6
Rasa4	9.32e-16	0.279651	0.399	0.176	1.63e-11	6
Hilpda	1.09e-15	0.467695	0.743	0.502	1.9e-11	6
Hypk	1.58e-15	0.268995	0.429	0.194	2.76e-11	6
Sf3b5	1.6e-15	0.302949	0.723	0.459	2.8e-11	6
Ebna1bp2	1.76e-15	0.298026	0.439	0.223	3.08e-11	6
Mcts1	1.85e-15	0.273557	0.453	0.22	3.23e-11	6
Cyb5r3	2.01e-15	0.283122	0.564	0.268	3.51e-11	6
Hadha	2.04e-15	0.295876	0.436	0.22	3.55e-11	6
Mrps15	2.33e-15	0.281246	0.473	0.236	4.07e-11	6
Mcm6	2.59e-15	0.327649	0.267	0.1	4.51e-11	6
Cnpy2	2.63e-15	0.28287	0.483	0.244	4.59e-11	6
Antxr2	2.98e-15	0.321089	0.514	0.261	5.2e-11	6
Wdr18	3.14e-15	0.263349	0.318	0.135	5.48e-11	6
Clns1a	3.73e-15	0.25102	0.345	0.138	6.52e-11	6
Tmem208	5.24e-15	0.271833	0.551	0.292	9.15e-11	6
Anp32b	6.22e-15	0.381549	0.774	0.554	1.08e-10	6
Pi4k2a	6.78e-15	0.284317	0.395	0.189	1.18e-10	6
Tmed3	7.57e-15	0.29064	0.554	0.298	1.32e-10	6
Zfp106	7.87e-15	0.293869	0.466	0.243	1.37e-10	6
Timm10b	9.21e-15	0.290083	0.588	0.324	1.61e-10	6
Stoml2	9.6e-15	0.253403	0.345	0.148	1.68e-10	6
Dlst	9.62e-15	0.266166	0.382	0.177	1.68e-10	6
Srsf11	1.09e-14	0.342271	0.618	0.402	1.9e-10	6
Eif3b	1.17e-14	0.285388	0.483	0.25	2.03e-10	6
Ndufb1-ps	1.27e-14	0.254999	0.946	0.794	2.22e-10	6
Aopep	1.38e-14	0.287586	0.47	0.235	2.4e-10	6
Pepd	1.56e-14	0.255201	0.375	0.169	2.73e-10	6
Guk1	1.57e-14	0.261235	0.334	0.15	2.74e-10	6
Kdelr1	1.59e-14	0.274341	0.476	0.25	2.77e-10	6
Acaa1a	1.93e-14	0.280009	0.436	0.226	3.37e-10	6
Stmn1	2.62e-14	0.450897	0.422	0.186	4.58e-10	6
Ptges3	2.65e-14	0.312384	0.615	0.378	4.63e-10	6
Trappc2l	3.09e-14	0.278649	0.564	0.317	5.39e-10	6
Llph	3.68e-14	0.306514	0.618	0.385	6.42e-10	6
Pfdn2	4.02e-14	0.291846	0.601	0.347	7.02e-10	6
Dynll1	4.04e-14	0.29696	0.953	0.819	7.05e-10	6
Psmd2	4.67e-14	0.273949	0.497	0.266	8.16e-10	6
Trmt112	4.68e-14	0.285825	0.591	0.345	8.17e-10	6
Csf1r	5.03e-14	0.314191	0.848	0.618	8.77e-10	6
Srsf9	5.44e-14	0.272969	0.645	0.376	9.49e-10	6
Mrpl14	5.49e-14	0.28098	0.524	0.295	9.59e-10	6
Hnrnpc	6.59e-14	0.300982	0.757	0.512	1.15e-09	6
Abhd17a	7.3e-14	0.254049	0.476	0.238	1.27e-09	6
Mpdu1	7.87e-14	0.26229	0.358	0.169	1.37e-09	6
Rex1bd	7.93e-14	0.298437	0.527	0.311	1.38e-09	6
Adgre5	8.67e-14	0.273608	0.564	0.267	1.51e-09	6
Ptpn12	1.43e-13	0.267712	0.378	0.181	2.5e-09	6
Thoc7	1.54e-13	0.250589	0.466	0.233	2.69e-09	6
Tagln2	1.71e-13	0.272677	0.949	0.78	2.99e-09	6
Eif4h	1.72e-13	0.266596	0.635	0.379	3e-09	6
Smap1	1.89e-13	0.269521	0.527	0.291	3.29e-09	6
Manf	2.15e-13	0.32919	0.726	0.51	3.75e-09	6
Eif3d	2.59e-13	0.278368	0.551	0.321	4.52e-09	6
Arl1	2.83e-13	0.260367	0.557	0.307	4.93e-09	6
Pin1	2.83e-13	0.272547	0.456	0.246	4.94e-09	6
Spcs2	3.26e-13	0.271727	0.811	0.572	5.69e-09	6
Mrpl32	3.45e-13	0.25381	0.47	0.245	6.02e-09	6
Ddx39	3.65e-13	0.288654	0.392	0.21	6.38e-09	6
Supt16	3.68e-13	0.27212	0.443	0.233	6.43e-09	6
Psma1	3.83e-13	0.272985	0.699	0.45	6.69e-09	6
Lsm6	4.38e-13	0.27605	0.483	0.264	7.64e-09	6
Babam2	4.4e-13	0.26831	0.287	0.135	7.68e-09	6
Gm9616	6.72e-13	0.251995	0.466	0.243	1.17e-08	6
Snrpf	7.06e-13	0.290015	0.672	0.44	1.23e-08	6
Chrac1	7.29e-13	0.257222	0.51	0.275	1.27e-08	6
Arpp19	7.81e-13	0.2526	0.797	0.539	1.36e-08	6
Denr	8.09e-13	0.274851	0.568	0.309	1.41e-08	6
Tmed9	1.08e-12	0.259968	0.801	0.558	1.89e-08	6
Dctpp1	1.13e-12	0.257194	0.368	0.166	1.98e-08	6
Bnip2	1.15e-12	0.260208	0.51	0.284	2.01e-08	6
Snrpe	1.28e-12	0.259147	0.905	0.708	2.23e-08	6
Canx	1.47e-12	0.26928	0.679	0.426	2.56e-08	6
Psmc5	1.64e-12	0.259345	0.578	0.341	2.86e-08	6
Gm16286	1.75e-12	0.258214	0.524	0.285	3.06e-08	6
Dynlrb1	1.98e-12	0.264019	0.686	0.426	3.46e-08	6
Pdcd5	3.08e-12	0.268133	0.635	0.408	5.37e-08	6
Nop58	5.36e-12	0.289623	0.446	0.234	9.36e-08	6
Atp6ap1	6.32e-12	0.257473	0.503	0.296	1.1e-07	6
Nars	6.71e-12	0.271964	0.618	0.387	1.17e-07	6
Hspa4	7.96e-12	0.292115	0.588	0.378	1.39e-07	6
Pdia3	1.05e-11	0.251644	0.861	0.674	1.84e-07	6
Fbl	1.32e-11	0.255612	0.412	0.226	2.3e-07	6
Plekho1	1.48e-11	0.262916	0.527	0.298	2.59e-07	6
Ddx21	5.09e-11	0.270197	0.497	0.293	8.89e-07	6
Rnaseh2c	1.14e-10	0.270461	0.534	0.337	1.99e-06	6
Hsp90b1	2.68e-10	0.269088	0.929	0.789	4.67e-06	6
Selenoh	3.18e-10	0.274933	0.395	0.222	5.55e-06	6
Ldhb	4.21e-10	0.269285	0.257	0.115	7.34e-06	6
Gm26917	7.91e-10	0.352885	0.527	0.329	1.38e-05	6
Mt2	4.64e-09	0.291431	0.378	0.185	8.1e-05	6
Hmgb1	2.82e-08	0.301303	0.635	0.509	0.000492871	6
Neat1	5.61e-08	0.30313	0.787	0.653	0.000979918	6
Gadd45g	7.82e-08	0.376879	0.389	0.257	0.00136569	6

## Sheet: Cluster7
Gene	p_val	avg_log2FC	pct.1	pct.2	p_val_adj	cluster
Cd3g	2.33816961652821e-315	2.59343	0.965	0.048	4.08080743172668e-311	7
Cd3d	5.78e-282	2.33264	0.961	0.05	1.01e-277	7
Trbc2	3.06e-240	2.42884	0.937	0.058	5.34e-236	7
Nkg7	1.79e-213	2.6392	0.839	0.06	3.12e-209	7
Cd8a	3.18e-206	1.51493	0.667	0.016	5.55e-202	7
Cd3e	6.31e-204	1.37596	0.793	0.032	1.1e-199	7
Ms4a4b	2.6e-200	2.02247	0.832	0.086	4.53e-196	7
Trac	5.74e-194	1.634	0.782	0.047	1e-189	7
Cd8b1	4.01e-178	1.44776	0.639	0.016	7e-174	7
Rgs16	4.19e-170	1.74169	0.737	0.048	7.31e-166	7
AW112010	7.65e-162	2.08502	0.965	0.381	1.34e-157	7
Tnfrsf9	2.82e-159	1.78613	0.821	0.111	4.92e-155	7
Tnfrsf18	6.78e-159	1.55206	0.74	0.066	1.18e-154	7
Trbc1	3.24e-157	2.12303	0.67	0.045	5.66e-153	7
Ltb	1.47e-148	1.47154	0.702	0.056	2.57e-144	7
Cd2	1.79e-146	1.51244	0.698	0.047	3.13e-142	7
Ptprcap	2.23e-144	1.30731	0.723	0.058	3.89e-140	7
Sh2d2a	3.31e-144	1.47651	0.723	0.057	5.77e-140	7
Il2rb	1.08e-143	1.52552	0.821	0.072	1.88e-139	7
Ctla4	1.77e-142	1.21612	0.572	0.019	3.09e-138	7
Cxcr6	3.58e-137	1.16987	0.526	0.014	6.26e-133	7
Thy1	2.23e-134	1.1128	0.621	0.032	3.89e-130	7
Icos	4.93e-127	1.18958	0.589	0.028	8.6e-123	7
Ikzf2	1.33e-123	1.22967	0.582	0.047	2.32e-119	7
Pdcd1	1.38e-111	0.7645	0.421	0.012	2.4e-107	7
Klrd1	1.01e-109	1.52908	0.674	0.107	1.76e-105	7
Cd28	9.98e-108	0.996299	0.547	0.036	1.74e-103	7
Lag3	4.65e-105	1.12996	0.572	0.056	8.12e-101	7
Sdf4	1.18e-104	1.38607	0.779	0.339	2.06e-100	7
Stat3	2.64e-100	1.20869	0.786	0.319	4.61e-96	7
Lck	3.99e-100	0.71739	0.481	0.023	6.97e-96	7
Vgll4	5.87e-100	1.06001	0.712	0.136	1.03e-95	7
Hcst	4.54e-98	1.14992	0.737	0.213	7.93e-94	7
H2-Q7	5.29e-96	1.27994	0.951	0.593	9.23e-92	7
Klrc1	5.34e-96	0.696647	0.414	0.014	9.32e-92	7
Ctsw	9.25e-95	1.10868	0.558	0.042	1.62e-90	7
Ets1	1.59e-93	1.123	0.688	0.098	2.78e-89	7
Tnfrsf4	9.8e-93	1.6162	0.449	0.023	1.71e-88	7
Ndfip1	4.19e-92	1.09513	0.818	0.409	7.3e-88	7
Gm19585	4.54e-89	0.695469	0.396	0.02	7.92e-85	7
Ctla2a	6.46e-87	1.57278	0.761	0.118	1.13e-82	7
Ifng	8.47e-87	1.04202	0.46	0.023	1.48e-82	7
Ptpn22	5.15e-85	0.881631	0.575	0.096	8.98e-81	7
Akap13	2.93e-84	1.08428	0.87	0.456	5.12e-80	7
Lat	2.26e-82	0.792	0.47	0.042	3.94e-78	7
2022-09-01	3.21e-82	0.824772	0.554	0.062	5.61e-78	7
Skap1	1.87e-81	0.704459	0.502	0.034	3.27e-77	7
Gm8369	1.39e-80	0.857896	0.509	0.037	2.43e-76	7
Itk	6.98e-79	0.70446	0.446	0.031	1.22e-74	7
Vps37b	5.76e-77	1.1348	0.863	0.335	1e-72	7
Tox	8e-76	0.455421	0.284	0.006	1.4e-71	7
Cd247	5.52e-75	0.53686	0.361	0.015	9.64e-71	7
Zap70	5.1e-74	0.522759	0.319	0.011	8.91e-70	7
Ifngr1	1.06e-73	1.08315	0.86	0.406	1.84e-69	7
Rac2	5.88e-71	0.971344	0.856	0.541	1.03e-66	7
Cd27	1.4e-70	0.652221	0.375	0.022	2.45e-66	7
Nrgn	1.43e-70	0.613403	0.305	0.011	2.49e-66	7
Gimap1	6.64e-68	0.687167	0.4	0.032	1.16e-63	7
Shisa5	2.86e-66	1.00187	0.867	0.561	4.99e-62	7
Odc1	1.65e-63	1.47867	0.849	0.59	2.88e-59	7
D16Ertd472e	6.41e-63	0.828739	0.568	0.154	1.12e-58	7
Rora	9.69e-63	1.00447	0.449	0.065	1.69e-58	7
Tiprl	1.7e-62	0.804851	0.54	0.158	2.97e-58	7
Gimap4	1.45e-59	0.678621	0.414	0.037	2.53e-55	7
Kdm2b	1.2e-57	0.644633	0.46	0.087	2.09e-53	7
Cd96	3.27e-57	0.374385	0.239	0.007	5.72e-53	7
Pglyrp1	7.04e-57	0.622882	0.379	0.037	1.23e-52	7
Ablim1	1.5e-56	0.607524	0.439	0.058	2.61e-52	7
Gzmb	5.71e-55	1.45898	0.407	0.036	9.97e-51	7
Cblb	8.81e-54	0.664108	0.456	0.093	1.54e-49	7
Tmsb10	3.64e-53	0.861066	0.996	0.837	6.36e-49	7
Mbnl1	6.84e-53	0.831558	0.723	0.369	1.19e-48	7
Abcb9	5.69e-52	0.391378	0.235	0.011	9.92e-48	7
Gimap3	9.46e-52	0.596663	0.358	0.032	1.65e-47	7
Klrc2	5.91e-51	0.493613	0.249	0.012	1.03e-46	7
Gimap5	6.8e-51	0.637336	0.421	0.045	1.19e-46	7
Bcl11b	1.17e-50	0.40812	0.267	0.014	2.05e-46	7
Hopx	1.23e-50	0.853008	0.53	0.149	2.15e-46	7
Ppp1r16b	1.32e-49	0.551624	0.396	0.047	2.3e-45	7
Gimap7	3.57e-49	0.482327	0.242	0.013	6.22e-45	7
Dusp2	3.71e-49	1.00085	0.653	0.227	6.48e-45	7
Inpp4b	3.46e-48	0.48426	0.316	0.042	6.04e-44	7
Cst7	4.21e-48	0.656062	0.414	0.061	7.35e-44	7
Rhoh	7.64e-48	0.582524	0.428	0.082	1.33e-43	7
Cd6	1.06e-47	0.467249	0.263	0.015	1.85e-43	7
Rnf125	7.5e-47	0.505418	0.326	0.029	1.31e-42	7
4930523C07Rik	1.48e-44	0.721895	0.509	0.164	2.58e-40	7
Gimap6	2.02e-42	0.656181	0.4	0.056	3.52e-38	7
Ostf1	1.11e-41	0.753801	0.867	0.735	1.93e-37	7
Prkch	4.58e-40	0.514083	0.389	0.098	7.99e-36	7
Cd82	1.04e-39	0.592025	0.463	0.159	1.82e-35	7
Foxo1	8.68e-39	0.540628	0.4	0.097	1.51e-34	7
Uhrf2	1.4e-38	0.612226	0.509	0.189	2.44e-34	7
Klre1	2.56e-38	0.515677	0.288	0.029	4.46e-34	7
Il2rg	1.15e-37	0.565238	0.537	0.207	2e-33	7
Nedd9	8.83e-37	0.483554	0.393	0.095	1.54e-32	7
Serpinb6b	2.27e-36	0.630557	0.389	0.056	3.97e-32	7
Stk17b	4.47e-36	0.633903	0.639	0.294	7.8e-32	7
Prf1	5.4e-36	0.495203	0.242	0.016	9.42e-32	7
Pkp3	7.41e-36	0.426872	0.277	0.046	1.29e-31	7
Pdcd4	2.04e-35	0.536881	0.389	0.111	3.57e-31	7
Nmrk1	2.93e-35	0.37576	0.214	0.026	5.12e-31	7
Cish	9.18e-35	0.513734	0.379	0.089	1.6e-30	7
Eif3h	5.35e-34	0.601608	0.888	0.769	9.33e-30	7
Cd5	2.45e-33	0.380703	0.2	0.02	4.28e-29	7
Arap2	4.12e-33	0.504179	0.333	0.066	7.19e-29	7
Stk24	9.06e-33	0.546768	0.537	0.248	1.58e-28	7
Acap1	2e-32	0.358739	0.263	0.041	3.49e-28	7
Hip1r	2.49e-32	0.349811	0.232	0.026	4.34e-28	7
Rabgap1l	3.63e-32	0.425427	0.277	0.052	6.34e-28	7
Tnfaip3	3.65e-32	0.681596	0.789	0.511	6.37e-28	7
Dut	2.4e-31	0.565584	0.396	0.126	4.18e-27	7
Tut4	2.95e-31	0.569342	0.495	0.181	5.15e-27	7
Il21r	5.82e-31	0.591184	0.505	0.215	1.01e-26	7
Gramd3	6.02e-31	0.462296	0.284	0.045	1.05e-26	7
Prkca	7.13e-31	0.360057	0.225	0.033	1.24e-26	7
Runx2	1.15e-30	0.414021	0.33	0.084	2e-26	7
Fam107b	1.38e-30	0.615929	0.582	0.272	2.41e-26	7
Smad7	2.08e-30	0.668679	0.642	0.306	3.64e-26	7
Il18r1	2.49e-30	0.325068	0.2	0.016	4.35e-26	7
Ugcg	2.76e-30	0.541817	0.467	0.166	4.82e-26	7
Ar	1.61e-29	0.351873	0.204	0.019	2.82e-25	7
Klk8	2.3e-29	0.290541	0.2	0.02	4.01e-25	7
Celf2	2.4e-29	0.525577	0.561	0.256	4.19e-25	7
Ubald2	3.31e-29	0.669239	0.589	0.35	5.77e-25	7
Ccl5	3.52e-29	1.34119	0.582	0.212	6.14e-25	7
2022-09-06	3.76e-29	0.384575	0.298	0.063	6.56e-25	7
Gpr68	6.25e-29	0.345575	0.274	0.046	1.09e-24	7
Ptpn18	6.97e-29	0.585907	0.853	0.689	1.22e-24	7
Dusp4	1.41e-28	0.440138	0.302	0.078	2.45e-24	7
Ttc39c	2.16e-28	0.359476	0.239	0.051	3.77e-24	7
Sdcbp2	2.16e-28	0.321063	0.214	0.027	3.77e-24	7
Pla2g16	5.21e-27	0.505524	0.498	0.226	9.1e-23	7
Arl6ip1	9.17e-27	0.607948	0.716	0.489	1.6e-22	7
Dennd4a	9.42e-27	0.577011	0.642	0.351	1.64e-22	7
Gnas	2.74e-26	0.548702	0.912	0.759	4.78e-22	7
Gm15472	6.81e-26	0.285028	0.2	0.027	1.19e-21	7
Utrn	7.99e-26	0.394117	0.309	0.084	1.39e-21	7
Dgat1	1.72e-25	0.495799	0.414	0.155	3e-21	7
Sult2b1	1.86e-25	0.355834	0.211	0.027	3.24e-21	7
Bend4	2.03e-25	0.334115	0.256	0.057	3.55e-21	7
Casp3	2.57e-25	0.398799	0.344	0.112	4.49e-21	7
Tnrc6b	3.06e-25	0.423334	0.372	0.135	5.34e-21	7
Ier5l	3.23e-25	0.364179	0.246	0.054	5.64e-21	7
Nabp1	3.42e-25	0.464522	0.4	0.146	5.96e-21	7
Spn	4.49e-25	0.307485	0.246	0.045	7.83e-21	7
Serpinb9	4.9e-25	0.457637	0.337	0.07	8.56e-21	7
Rpa2	9.7e-25	0.321961	0.207	0.043	1.69e-20	7
Cd69	1.15e-24	0.662369	0.498	0.202	2.01e-20	7
Aebp2	1.3e-24	0.451518	0.386	0.161	2.27e-20	7
Pde4d	1.45e-24	0.382577	0.351	0.115	2.52e-20	7
Satb1	3.5e-24	0.445799	0.351	0.07	6.1e-20	7
Orai1	4.76e-24	0.474086	0.481	0.224	8.3e-20	7
Neurl3	7.32e-24	0.5988	0.66	0.419	1.28e-19	7
Crem	9.3e-24	0.56963	0.621	0.354	1.62e-19	7
Fyn	9.56e-24	0.435165	0.456	0.18	1.67e-19	7
Creb3l2	1.08e-23	0.273183	0.218	0.043	1.88e-19	7
Zeb1	1.08e-23	0.339837	0.263	0.058	1.88e-19	7
Pnrc1	1.59e-23	0.520164	0.933	0.804	2.78e-19	7
Camk2n1	2.33e-23	0.360207	0.274	0.062	4.07e-19	7
Crbn	4.15e-23	0.3228	0.235	0.059	7.24e-19	7
Leprotl1	4.8e-23	0.485766	0.498	0.28	8.37e-19	7
Itga4	6.09e-23	0.494863	0.463	0.19	1.06e-18	7
Atxn1	7.37e-23	0.324566	0.27	0.07	1.29e-18	7
Agfg1	1.52e-22	0.37854	0.372	0.151	2.65e-18	7
Cenpa	5.3e-22	0.544509	0.46	0.218	9.26e-18	7
Grap	6.62e-22	0.290121	0.211	0.036	1.16e-17	7
Ccnd2	8.08e-22	0.547415	0.46	0.216	1.41e-17	7
Nsd3	1.19e-21	0.486007	0.516	0.277	2.08e-17	7
Mrps6	9.49e-21	0.392558	0.407	0.175	1.66e-16	7
H2afv	1.03e-20	0.485685	0.502	0.26	1.8e-16	7
Ccr7	1.12e-20	0.880695	0.309	0.083	1.95e-16	7
B4galnt1	5.86e-20	0.420471	0.361	0.17	1.02e-15	7
Prkar1a	6.68e-20	0.476801	0.709	0.536	1.17e-15	7
Jund	6.72e-20	0.449324	0.926	0.766	1.17e-15	7
Dnajc9	9.17e-20	0.320141	0.27	0.08	1.6e-15	7
Kmt2a	1.55e-19	0.355593	0.305	0.115	2.71e-15	7
Rnf138	1.74e-19	0.39482	0.316	0.132	3.03e-15	7
Nt5e	2.11e-19	0.40392	0.323	0.119	3.68e-15	7
Riok1	3.82e-19	0.349403	0.347	0.133	6.67e-15	7
H2-Q6	3.89e-19	0.419391	0.512	0.242	6.79e-15	7
Acot7	4.02e-19	0.31432	0.284	0.102	7.02e-15	7
Limd2	4.61e-19	0.437218	0.491	0.27	8.05e-15	7
Selplg	5.26e-19	0.452096	0.607	0.363	9.18e-15	7
Ptprc	5.53e-19	0.461071	0.832	0.651	9.65e-15	7
Plekha2	6.36e-19	0.312239	0.312	0.105	1.11e-14	7
Sik1	6.64e-19	0.372358	0.34	0.137	1.16e-14	7
Thap12	1.25e-18	0.302852	0.263	0.086	2.18e-14	7
S100a13	1.28e-18	0.478455	0.607	0.431	2.24e-14	7
Rhof	2.02e-18	0.278013	0.207	0.048	3.53e-14	7
Zdhhc18	2.58e-18	0.282826	0.256	0.072	4.5e-14	7
P2ry10	3.2e-18	0.368674	0.358	0.118	5.59e-14	7
Rsbn1l	3.51e-18	0.351021	0.46	0.219	6.12e-14	7
Pld3	4.78e-18	0.35878	0.396	0.174	8.34e-14	7
Gtf2i	5.43e-18	0.293588	0.267	0.093	9.48e-14	7
Rpl24	5.55e-18	0.383737	0.923	0.82	9.69e-14	7
Rasal3	6.72e-18	0.277147	0.242	0.071	1.17e-13	7
Dad1	7.31e-18	0.441227	0.821	0.713	1.28e-13	7
Impa2	9.52e-18	0.347298	0.33	0.139	1.66e-13	7
Ybx3	1.31e-17	0.514033	0.568	0.359	2.28e-13	7
Snrpe	1.94e-17	0.424701	0.825	0.714	3.39e-13	7
Myl12b	6.16e-17	0.370365	0.579	0.347	1.07e-12	7
Ciapin1	9.04e-17	0.334017	0.344	0.157	1.58e-12	7
Txk	9.33e-17	0.323239	0.249	0.041	1.63e-12	7
Elf1	9.81e-17	0.411701	0.407	0.216	1.71e-12	7
Stat4	1.31e-16	0.330948	0.284	0.09	2.29e-12	7
Dock2	1.43e-16	0.399138	0.46	0.259	2.49e-12	7
Bhlhe40	1.8e-16	0.520218	0.804	0.678	3.13e-12	7
Rps15a-ps5	2.24e-16	0.250481	0.267	0.095	3.91e-12	7
Rpl5	3.54e-16	0.36074	0.93	0.829	6.18e-12	7
Lsp1	5.25e-16	0.40175	0.681	0.401	9.17e-12	7
Xcl1	6.73e-16	0.903203	0.249	0.045	1.17e-11	7
Saraf	8.7e-16	0.410613	0.495	0.306	1.52e-11	7
Isg20	1.02e-15	0.474979	0.379	0.161	1.78e-11	7
Jak1	1.09e-15	0.402492	0.625	0.415	1.9e-11	7
Cdk6	1.3e-15	0.315247	0.281	0.12	2.26e-11	7
Ddx24	1.54e-15	0.420348	0.677	0.513	2.7e-11	7
Gpr183	1.7e-15	0.394288	0.418	0.19	2.96e-11	7
Spint2	1.71e-15	0.258363	0.218	0.051	2.99e-11	7
Isy1	2.97e-15	0.33512	0.4	0.194	5.19e-11	7
Fryl	3.52e-15	0.274697	0.27	0.091	6.14e-11	7
Anp32a	4e-15	0.451081	0.568	0.421	6.98e-11	7
Anxa6	5.41e-15	0.296523	0.316	0.136	9.45e-11	7
Ezr	6.26e-15	0.403903	0.533	0.326	1.09e-10	7
Ppp1cc	6.44e-15	0.272309	0.281	0.111	1.12e-10	7
Zc3hav1	6.63e-15	0.352392	0.463	0.256	1.16e-10	7
Birc2	7.57e-15	0.317269	0.33	0.139	1.32e-10	7
Nr3c1	8.31e-15	0.375732	0.344	0.176	1.45e-10	7
Sumo2	9.83e-15	0.386253	0.758	0.63	1.72e-10	7
Cd37	1.83e-14	0.30796	0.347	0.148	3.2e-10	7
Sla	2.27e-14	0.360666	0.316	0.168	3.97e-10	7
Nrip1	2.28e-14	0.51758	0.481	0.309	3.98e-10	7
Mat2b	2.77e-14	0.28751	0.344	0.164	4.83e-10	7
Ap3b1	4.06e-14	0.389239	0.344	0.194	7.09e-10	7
Luc7l2	4.67e-14	0.388244	0.66	0.5	8.14e-10	7
Nol7	7.24e-14	0.353178	0.649	0.453	1.26e-09	7
Samsn1	8.32e-14	0.435698	0.537	0.328	1.45e-09	7
Eif3e	1.07e-13	0.398126	0.681	0.549	1.87e-09	7
Zcchc7	1.4e-13	0.26924	0.295	0.127	2.44e-09	7
Klrk1	1.88e-13	0.343219	0.295	0.117	3.28e-09	7
Cdkn1b	2.02e-13	0.309759	0.354	0.169	3.52e-09	7
Tecpr1	2.13e-13	0.296589	0.256	0.098	3.71e-09	7
Srp14	2.68e-13	0.347694	0.691	0.533	4.67e-09	7
Snrpg	3.03e-13	0.361231	0.719	0.561	5.29e-09	7
H2-Q4	3.22e-13	0.324551	0.347	0.187	5.62e-09	7
Aes	3.27e-13	0.386381	0.674	0.552	5.71e-09	7
Phgdh	5.02e-13	0.251373	0.225	0.065	8.77e-09	7
Sh3kbp1	7.78e-13	0.308232	0.407	0.235	1.36e-08	7
Tpr	9.03e-13	0.374231	0.635	0.494	1.58e-08	7
Cntrl	1.18e-12	0.266622	0.256	0.115	2.06e-08	7
Esyt2	1.2e-12	0.255282	0.242	0.101	2.09e-08	7
Clk1	1.21e-12	0.339915	0.561	0.369	2.11e-08	7
Rpl13a	1.43e-12	0.34295	0.572	0.398	2.49e-08	7
Btg3	1.6e-12	0.262818	0.284	0.125	2.8e-08	7
Hmgb2	1.75e-12	0.540824	0.719	0.6	3.06e-08	7
Traf1	1.98e-12	0.434094	0.589	0.392	3.45e-08	7
Sugt1	2.26e-12	0.305476	0.498	0.314	3.95e-08	7
Gas5	2.33e-12	0.372668	0.86	0.741	4.07e-08	7
Cnn2	2.62e-12	0.307357	0.358	0.181	4.58e-08	7
1810026B05Rik	2.84e-12	0.303326	0.361	0.192	4.96e-08	7
Ifi27	3.03e-12	0.362886	0.547	0.343	5.28e-08	7
Ttc39b	3.03e-12	0.275049	0.281	0.131	5.29e-08	7
Mier1	3.16e-12	0.3106	0.404	0.224	5.51e-08	7
Ube2b	3.25e-12	0.36475	0.635	0.494	5.67e-08	7
Rapgef6	7.05e-12	0.290024	0.316	0.16	1.23e-07	7
H2-T23	1.24e-11	0.370707	0.74	0.599	2.17e-07	7
Mbd2	1.27e-11	0.318376	0.498	0.331	2.21e-07	7
Nr4a2	1.35e-11	0.35555	0.516	0.305	2.36e-07	7
Eif4a2	1.6e-11	0.330249	0.404	0.253	2.79e-07	7
Ankrd44	2.01e-11	0.267727	0.295	0.133	3.51e-07	7
Paip2	2.3e-11	0.316288	0.537	0.371	4.01e-07	7
Atad2	2.72e-11	0.277561	0.284	0.127	4.75e-07	7
Apobec3	3.11e-11	0.256515	0.295	0.142	5.43e-07	7
Ankrd12	6.54e-11	0.29417	0.326	0.175	1.14e-06	7
Cnbp	8.97e-11	0.335634	0.716	0.601	1.57e-06	7
Khdrbs1	1.08e-10	0.304424	0.456	0.312	1.89e-06	7
Smc4	1.09e-10	0.301399	0.323	0.157	1.91e-06	7
Dnaja1	1.42e-10	0.322154	0.642	0.473	2.47e-06	7
H2-T22	1.68e-10	0.291299	0.354	0.193	2.93e-06	7
Hmgb1	1.72e-10	0.359671	0.635	0.509	2.99e-06	7
Itpkb	2.13e-10	0.324793	0.34	0.201	3.72e-06	7
Smap2	2.26e-10	0.288549	0.439	0.271	3.94e-06	7
AC149090.1	2.53e-10	0.297126	0.326	0.173	4.41e-06	7
Stk4	3.56e-10	0.257935	0.298	0.156	6.22e-06	7
Med10	4.43e-10	0.293916	0.404	0.268	7.73e-06	7
Sf3b2	4.64e-10	0.303655	0.554	0.409	8.09e-06	7
Sfr1	4.65e-10	0.345584	0.642	0.541	8.12e-06	7
Prrc2c	6.19e-10	0.346262	0.604	0.48	1.08e-05	7
Lsm8	8.43e-10	0.269326	0.288	0.162	1.47e-05	7
Eif3m	8.76e-10	0.292078	0.568	0.433	1.53e-05	7
Nt5c	9.6e-10	0.273651	0.46	0.304	1.67e-05	7
Ppp1r12a	1.16e-09	0.302406	0.411	0.275	2.02e-05	7
Selenow	1.22e-09	0.280615	0.789	0.681	2.13e-05	7
Irf8	1.3e-09	0.486181	0.484	0.374	2.26e-05	7
Nktr	1.33e-09	0.270998	0.526	0.349	2.32e-05	7
Wnk1	2.08e-09	0.351773	0.586	0.455	3.63e-05	7
Ypel3	2.41e-09	0.28683	0.411	0.263	4.2e-05	7
Sec62	3.67e-09	0.292393	0.523	0.381	6.4e-05	7
Fnbp1	7.52e-09	0.254959	0.425	0.267	0.000131247	7
Ttc14	1.07e-08	0.254051	0.361	0.23	0.000186293	7
Ramp3	1.11e-08	0.388733	0.33	0.16	0.000194176	7
Ncor1	1.43e-08	0.275691	0.463	0.328	0.000249825	7
Syf2	1.67e-08	0.280062	0.495	0.376	0.000291419	7
Tap2	1.78e-08	0.262559	0.358	0.233	0.000310844	7
Il7r	1.82e-08	0.309539	0.432	0.249	0.00031759	7
Tpp2	1.87e-08	0.257839	0.375	0.251	0.000326006	7
Arf6	2e-08	0.262111	0.396	0.264	0.000349441	7
Dek	2.62e-08	0.295267	0.544	0.4	0.00045797	7
Serpinb6a	3.04e-08	0.253	0.333	0.176	0.00053133	7
Vps28	3.8e-08	0.258551	0.488	0.358	0.000663931	7
Supt4a	7.12e-08	0.259652	0.611	0.485	0.0012433	7
Atrx	7.29e-08	0.263428	0.407	0.282	0.00127294	7
Nop53	8.53e-08	0.261236	0.495	0.364	0.00148912	7
Prr13	1.17e-07	0.272348	0.519	0.392	0.00203652	7
Gng2	1.82e-07	0.254549	0.47	0.337	0.00316983	7
Snrnp70	2.04e-07	0.263016	0.456	0.347	0.00355374	7
Ly6a	4.03e-07	0.405186	0.365	0.224	0.00704063	7
Psmb9	1.2e-06	0.273321	0.593	0.471	0.0208647	7

## Sheet: Cluster8
Gene	p_val	avg_log2FC	pct.1	pct.2	p_val_adj	cluster
Ms4a4c	6.15e-183	2.36048	0.976	0.33	1.07e-178	8
Isg15	3.56e-169	2.7907	0.991	0.394	6.2e-165	8
Rsad2	6.76e-156	2.88189	0.868	0.129	1.18e-151	8
Ifi204	9.66e-151	1.82384	0.958	0.326	1.69e-146	8
Irf7	9.11e-137	2.12128	0.939	0.282	1.59e-132	8
Plac8	2.45e-127	2.27554	0.976	0.481	4.27e-123	8
Ifitm3	1.42e-122	1.6082	1	0.855	2.48e-118	8
Slfn5	9.5e-112	1.63558	0.863	0.203	1.66e-107	8
Ifi209	2.16e-111	1.46995	0.802	0.176	3.77e-107	8
Zbp1	2.27e-111	1.46692	0.901	0.297	3.96e-107	8
Pnp	9.85e-110	1.46213	0.943	0.465	1.72e-105	8
Fcgr1	1.24e-108	1.52872	0.915	0.403	2.17e-104	8
Mndal	2.4e-104	1.5235	0.83	0.249	4.19e-100	8
Ifi211	8.01e-104	1.28751	0.821	0.177	1.4e-99	8
Ifi203	4.42e-100	1.5114	0.863	0.264	7.71e-96	8
Isg20	6.89e-99	1.53722	0.731	0.148	1.2e-94	8
Mx1	1.68e-98	1.35372	0.665	0.071	2.94e-94	8
Ifi205	4.2e-98	1.48177	0.792	0.149	7.33e-94	8
Ms4a6d	5.34e-94	1.3805	0.943	0.563	9.31e-90	8
Rtp4	1.05e-93	1.26625	0.726	0.158	1.83e-89	8
Ms4a6c	3.2e-93	1.31594	0.986	0.658	5.58e-89	8
Ifit3	5.43e-87	1.50024	0.637	0.065	9.47e-83	8
Oasl2	2.66e-86	1.03534	0.726	0.136	4.65e-82	8
Oasl1	2.7e-86	1.32897	0.712	0.148	4.72e-82	8
Slfn2	8.43e-86	1.26219	1	0.785	1.47e-81	8
Prdx5	2.15e-84	1.41554	1	0.874	3.75e-80	8
Slfn4	2.2e-80	1.07963	0.538	0.048	3.84e-76	8
Ly6c2	1.99e-78	2.12666	0.821	0.206	3.46e-74	8
Gbp2	1.63e-77	1.46859	0.698	0.166	2.84e-73	8
Mxd1	1.1e-76	1.29636	0.821	0.294	1.93e-72	8
Chmp4b	2.64e-75	1.00097	0.929	0.615	4.62e-71	8
Ifi47	2.68e-74	1.08897	0.618	0.122	4.68e-70	8
Phf11b	2.09e-72	1.21531	0.656	0.17	3.64e-68	8
Trim30a	3.84e-72	1.03202	0.759	0.236	6.71e-68	8
Il1rn	6.02e-70	1.46857	0.84	0.344	1.05e-65	8
Cxcl10	3.26e-69	2.18543	0.745	0.24	5.68e-65	8
Ifit2	3.84e-69	1.23985	0.495	0.056	6.71e-65	8
Ifi27l2a	4.91e-68	1.55059	0.953	0.733	8.57e-64	8
Clec4e	1.29e-65	1.39636	0.901	0.388	2.26e-61	8
Parp14	7e-65	0.98888	0.712	0.186	1.22e-60	8
Slfn1	8.8e-64	0.851184	0.58	0.106	1.54e-59	8
Xaf1	1.34e-63	0.919596	0.665	0.165	2.33e-59	8
Ms4a6b	4.19e-62	1.07482	0.896	0.455	7.32e-58	8
Tgm2	1.98e-60	1.3432	0.877	0.448	3.46e-56	8
H2-T23	2.46e-60	0.995045	0.939	0.592	4.29e-56	8
Ly6e	1.23e-59	0.999599	0.981	0.806	2.16e-55	8
Samhd1	2.47e-59	1.15328	0.91	0.49	4.32e-55	8
Cebpb	6.04e-59	1.13108	0.981	0.82	1.05e-54	8
Ifit1	7.06e-58	1.12681	0.505	0.065	1.23e-53	8
Ifi207	1.13e-57	1.08946	0.887	0.548	1.98e-53	8
Ifi213	3.79e-57	0.809312	0.486	0.085	6.62e-53	8
Rnf213	4.24e-57	0.890491	0.675	0.209	7.41e-53	8
Cmpk2	4.68e-57	0.768236	0.349	0.023	8.17e-53	8
Gm8995	6.67e-56	1.04768	0.774	0.291	1.16e-51	8
Trafd1	2.02e-55	0.853182	0.637	0.198	3.53e-51	8
Thbs1	1.22e-53	1.33452	0.925	0.585	2.14e-49	8
Phf11d	2.1e-51	0.84237	0.505	0.103	3.66e-47	8
Msrb1	2.44e-51	0.957072	0.943	0.567	4.26e-47	8
Sp100	3.76e-51	0.842747	0.665	0.211	6.55e-47	8
Ifi35	9.18e-51	0.845427	0.67	0.247	1.6e-46	8
Sppl2a	3.11e-50	0.846349	0.708	0.302	5.43e-46	8
Ifi206	2.46e-49	0.661635	0.429	0.059	4.29e-45	8
Daxx	8.16e-49	0.624915	0.467	0.086	1.42e-44	8
Ptafr	7.47e-48	0.871957	0.755	0.289	1.3e-43	8
Acod1	8.2e-48	1.19078	0.712	0.214	1.43e-43	8
Tor3a	4.43e-47	0.733686	0.542	0.138	7.73e-43	8
Chil3	1.52e-46	1.74364	0.642	0.152	2.65e-42	8
Slpi	2.77e-46	1.85075	0.665	0.184	4.83e-42	8
Cd14	3.03e-46	1.00389	0.976	0.736	5.29e-42	8
Oas3	4.37e-46	0.628917	0.448	0.08	7.62e-42	8
Slc15a3	2.79e-45	0.829124	0.934	0.627	4.86e-41	8
Tor1aip1	6.68e-45	0.817925	0.731	0.358	1.17e-40	8
Ogfr	1.08e-44	0.668004	0.599	0.187	1.88e-40	8
Sp140	1.2e-44	0.778825	0.618	0.202	2.1e-40	8
Cflar	1.61e-44	0.805349	0.83	0.37	2.8e-40	8
2022-03-05	1.25e-43	0.817837	0.656	0.294	2.18e-39	8
Slfn8	5.35e-43	0.640095	0.491	0.114	9.34e-39	8
Fgl2	1.25e-42	0.830086	0.594	0.188	2.19e-38	8
Ifit1bl1	2.38e-42	0.572599	0.203	0.011	4.16e-38	8
Tapbp	2.75e-42	0.78055	0.755	0.395	4.79e-38	8
Samd9l	5.67e-42	0.668662	0.528	0.13	9.89e-38	8
Pim1	5.98e-42	0.798483	0.986	0.8	1.04e-37	8
Ccrl2	6.38e-41	1.07488	0.778	0.391	1.11e-36	8
Ier3	1.49e-40	1.12623	0.91	0.636	2.6e-36	8
Tap1	7.05e-40	0.726197	0.712	0.297	1.23e-35	8
Smox	1.44e-39	0.823352	0.717	0.322	2.51e-35	8
Sdcbp	8.32e-39	0.715016	0.967	0.755	1.45e-34	8
Epsti1	1e-38	0.832748	0.745	0.357	1.75e-34	8
Nt5c3	2.36e-38	0.576729	0.41	0.093	4.11e-34	8
Sod2	5.7e-38	1.00349	0.83	0.62	9.94e-34	8
Clec4d	9.52e-38	0.883703	0.849	0.421	1.66e-33	8
Ifih1	1.21e-37	0.616616	0.467	0.113	2.11e-33	8
Cd47	4.56e-37	0.720809	0.91	0.671	7.96e-33	8
Osm	5.35e-37	0.864524	0.623	0.205	9.33e-33	8
Ddx58	8.49e-37	0.543975	0.425	0.091	1.48e-32	8
Ccr1	1.04e-36	0.81189	0.788	0.438	1.82e-32	8
Herc6	2.18e-36	0.489006	0.382	0.07	3.81e-32	8
Bst2	9.99e-36	0.894277	0.929	0.72	1.74e-31	8
Ccl2	1.81e-35	1.48079	0.693	0.328	3.15e-31	8
Il18	2.42e-35	0.525795	0.401	0.092	4.23e-31	8
Cdkn1a	2.48e-35	0.885904	0.934	0.735	4.32e-31	8
Il1b	2.58e-35	1.16344	0.934	0.679	4.5e-31	8
Usp18	4.58e-35	0.624005	0.354	0.062	7.99e-31	8
Esd	1.46e-33	0.793497	0.92	0.773	2.55e-29	8
Metrnl	2.41e-33	0.836685	0.745	0.378	4.21e-29	8
Tmbim6	2.79e-33	0.63328	0.915	0.765	4.87e-29	8
Rab20	3.88e-33	0.763078	0.774	0.426	6.77e-29	8
Ninj1	1.16e-32	0.784075	0.896	0.629	2.03e-28	8
Ass1	1.33e-32	0.861679	0.604	0.252	2.33e-28	8
Cxcl2	1.58e-32	1.19921	0.953	0.793	2.75e-28	8
Irgm1	3.11e-32	0.57578	0.439	0.109	5.43e-28	8
Slfn9	5.12e-31	0.360275	0.25	0.029	8.94e-27	8
Cd274	9.48e-31	0.698024	0.632	0.273	1.65e-26	8
Cd44	9.77e-31	0.765343	0.873	0.667	1.71e-26	8
Mefv	3.38e-30	0.57775	0.585	0.2	5.9e-26	8
Zfp36	6.08e-30	0.886107	0.807	0.53	1.06e-25	8
Gch1	1.06e-29	0.692844	0.637	0.303	1.85e-25	8
Gbp3	3.62e-29	0.561817	0.415	0.12	6.32e-25	8
Hif1a	3.91e-28	0.687916	0.854	0.568	6.82e-24	8
Tgfbi	4.36e-28	0.763713	0.953	0.737	7.61e-24	8
Calhm6	1.43e-27	0.652716	0.274	0.059	2.5e-23	8
Gm12250	3.88e-27	0.399284	0.307	0.051	6.77e-23	8
Pik3ap1	1.18e-26	0.582292	0.726	0.361	2.05e-22	8
Plaur	1.27e-26	0.695213	0.854	0.553	2.22e-22	8
Phf11a	1.81e-26	0.424089	0.274	0.048	3.15e-22	8
Fndc3a	1.81e-26	0.556342	0.519	0.208	3.15e-22	8
Sp110	7.85e-26	0.555807	0.476	0.183	1.37e-21	8
Gpr141	1.83e-25	0.463284	0.373	0.094	3.19e-21	8
Klra2	1.99e-25	0.487927	0.524	0.18	3.47e-21	8
Cybb	3.05e-25	0.737922	0.788	0.517	5.32e-21	8
Lmnb1	9.31e-25	0.633129	0.835	0.509	1.63e-20	8
Mpeg1	9.99e-25	0.646701	0.84	0.528	1.74e-20	8
Dhx58	1.49e-24	0.400937	0.321	0.077	2.61e-20	8
Casp4	2.22e-24	0.538226	0.524	0.221	3.88e-20	8
Zeb2	8.13e-24	0.63748	0.91	0.688	1.42e-19	8
Hck	1.09e-23	0.545822	0.59	0.28	1.91e-19	8
C3	1.11e-23	0.540856	0.472	0.157	1.94e-19	8
Grina	1.78e-23	0.685748	0.67	0.361	3.11e-19	8
Lamp2	2.61e-23	0.584453	0.755	0.477	4.55e-19	8
Lgals9	2.92e-23	0.522838	0.561	0.26	5.09e-19	8
Gm21188	3.68e-23	0.358994	0.307	0.072	6.42e-19	8
Wfdc17	5.75e-23	0.847117	0.693	0.34	1e-18	8
Gbp7	8.57e-23	0.508514	0.41	0.148	1.5e-18	8
Alox5ap	8.81e-23	0.598952	0.868	0.59	1.54e-18	8
Dtx3l	1.16e-22	0.398333	0.349	0.096	2.02e-18	8
Tlr2	1.52e-22	0.637202	0.774	0.427	2.65e-18	8
Nmi	1.7e-22	0.488552	0.443	0.184	2.96e-18	8
Nampt	3.1e-22	0.552305	0.59	0.287	5.4e-18	8
Prdx6	3.34e-22	0.748689	0.84	0.706	5.84e-18	8
Igtp	4.9e-22	0.421047	0.354	0.089	8.55e-18	8
Morrbid	1.28e-21	0.49359	0.481	0.19	2.24e-17	8
Helz2	1.75e-21	0.380573	0.316	0.078	3.06e-17	8
Plin2	2.01e-21	0.662286	0.835	0.586	3.5e-17	8
Cyp4f18	2.04e-21	0.644426	0.623	0.323	3.56e-17	8
H2-T22	4.16e-21	0.524359	0.448	0.191	7.27e-17	8
Usp25	4.89e-21	0.493465	0.467	0.218	8.53e-17	8
Tpst1	5.49e-21	0.304185	0.236	0.045	9.59e-17	8
F10	8.76e-21	0.65007	0.462	0.177	1.53e-16	8
Vegfa	1.49e-20	0.652872	0.679	0.378	2.6e-16	8
Sell	1.64e-20	0.491634	0.354	0.082	2.87e-16	8
Oas1a	2.58e-20	0.29271	0.264	0.058	4.5e-16	8
Klf6	2.68e-20	0.558103	0.962	0.822	4.67e-16	8
Rap2c	3.04e-20	0.440609	0.415	0.167	5.31e-16	8
1600014C10Rik	3.78e-20	0.38729	0.349	0.119	6.6e-16	8
Trim30d	3.85e-20	0.358578	0.316	0.082	6.72e-16	8
Arf4	4.69e-20	0.517166	0.835	0.608	8.18e-16	8
Stat2	5.65e-20	0.360479	0.283	0.073	9.87e-16	8
Parp10	6.08e-20	0.331643	0.274	0.067	1.06e-15	8
Znfx1	8.95e-20	0.369465	0.288	0.081	1.56e-15	8
Psmb9	2.39e-19	0.50579	0.755	0.465	4.17e-15	8
Ehd1	2.73e-19	0.561645	0.844	0.69	4.77e-15	8
Gm20559	3.72e-19	0.34611	0.283	0.078	6.5e-15	8
Tgfb1	3.88e-19	0.551884	0.84	0.608	6.77e-15	8
Hp	3.91e-19	0.661798	0.396	0.109	6.82e-15	8
Ddx60	4.42e-19	0.317372	0.203	0.036	7.71e-15	8
Mafb	4.53e-19	0.724369	0.825	0.595	7.91e-15	8
Card19	4.63e-19	0.600808	0.745	0.495	8.07e-15	8
Pxk	5.15e-19	0.465619	0.429	0.185	9e-15	8
Nlrp3	1.19e-18	0.617692	0.802	0.543	2.08e-14	8
Lyn	1.41e-18	0.55436	0.792	0.562	2.45e-14	8
Rhov	1.45e-18	0.438286	0.377	0.136	2.53e-14	8
Mbd2	1.66e-18	0.479732	0.599	0.329	2.9e-14	8
Met	1.92e-18	0.385588	0.307	0.089	3.36e-14	8
Malt1	3.64e-18	0.583739	0.835	0.585	6.35e-14	8
Snx18	3.81e-18	0.482717	0.646	0.356	6.66e-14	8
Parp9	5.98e-18	0.349248	0.321	0.096	1.04e-13	8
Ier5	6.14e-18	0.536959	0.835	0.58	1.07e-13	8
Map2k1	6.56e-18	0.369026	0.401	0.157	1.15e-13	8
Mgst1	7.66e-18	0.515052	0.429	0.157	1.34e-13	8
Ccr2	1.24e-17	0.575794	0.547	0.249	2.17e-13	8
Clic4	1.35e-17	0.527835	0.665	0.419	2.36e-13	8
Nfkbie	1.98e-17	0.475088	0.476	0.24	3.46e-13	8
Trem1	2.5e-17	0.49252	0.542	0.271	4.36e-13	8
Gbp5	3.11e-17	0.323002	0.236	0.055	5.43e-13	8
Fam241a	5.67e-17	0.344489	0.311	0.107	9.9e-13	8
Arg2	8.69e-17	0.463608	0.368	0.147	1.52e-12	8
Hk3	8.71e-17	0.344736	0.292	0.099	1.52e-12	8
Atf3	9.03e-17	0.739897	0.783	0.57	1.58e-12	8
Adora2b	9.98e-17	0.337431	0.292	0.092	1.74e-12	8
Rnf149	1.19e-16	0.407219	0.481	0.225	2.08e-12	8
Hmox2	1.24e-16	0.451665	0.462	0.249	2.17e-12	8
Zup1	1.8e-16	0.40901	0.354	0.139	3.15e-12	8
Litaf	3.22e-16	0.497596	0.863	0.694	5.62e-12	8
AA467197	3.72e-16	1.16392	0.604	0.479	6.5e-12	8
Psmb10	7.71e-16	0.482169	0.689	0.459	1.35e-11	8
Igsf6	8.02e-16	0.515538	0.538	0.308	1.4e-11	8
Gbp9	8.6e-16	0.260391	0.236	0.06	1.5e-11	8
Fcgr4	9.55e-16	0.505309	0.509	0.252	1.67e-11	8
Ascc3	9.74e-16	0.36765	0.448	0.198	1.7e-11	8
Rap1b	1.17e-15	0.430276	0.91	0.799	2.04e-11	8
Cd40	1.27e-15	0.423684	0.344	0.122	2.22e-11	8
Ly6i	1.27e-15	0.407493	0.255	0.063	2.22e-11	8
Ube2l6	1.68e-15	0.303089	0.255	0.077	2.94e-11	8
Rnh1	2.56e-15	0.528764	0.802	0.645	4.46e-11	8
Stx11	5.48e-15	0.364887	0.349	0.139	9.56e-11	8
Snx20	6.29e-15	0.479551	0.637	0.414	1.1e-10	8
Emilin2	6.51e-15	0.448058	0.656	0.366	1.14e-10	8
Smpdl3a	6.66e-15	0.442361	0.481	0.23	1.16e-10	8
Dleu2	6.71e-15	0.49147	0.547	0.296	1.17e-10	8
Arl4c	6.88e-15	0.482192	0.825	0.638	1.2e-10	8
Gna13	9.11e-15	0.475168	0.844	0.697	1.59e-10	8
Mir22hg	1.3e-14	0.460055	0.693	0.42	2.28e-10	8
Lst1	2.1e-14	0.467757	0.75	0.486	3.66e-10	8
Lilr4b	2.32e-14	0.496971	0.797	0.578	4.05e-10	8
Adssl1	2.52e-14	0.431697	0.566	0.342	4.4e-10	8
Slc7a11	2.73e-14	0.570986	0.764	0.509	4.77e-10	8
Gde1	2.89e-14	0.42869	0.561	0.321	5.04e-10	8
Mdm2	3.91e-14	0.465666	0.608	0.36	6.83e-10	8
Eif2ak2	5.13e-14	0.330232	0.283	0.105	8.95e-10	8
Cd83	5.16e-14	0.555454	0.67	0.415	9e-10	8
AB124611	5.39e-14	0.376442	0.382	0.179	9.4e-10	8
9930111J21Rik2	5.74e-14	0.327957	0.245	0.072	1e-09	8
Csrnp1	6.91e-14	0.455332	0.524	0.301	1.21e-09	8
Rbms1	7.94e-14	0.424253	0.665	0.426	1.39e-09	8
Diaph1	7.95e-14	0.424743	0.627	0.388	1.39e-09	8
Shisa5	8.55e-14	0.431472	0.783	0.57	1.49e-09	8
Dusp1	8.56e-14	0.601918	0.703	0.465	1.49e-09	8
Gadd45b	1.12e-13	0.496862	0.901	0.791	1.96e-09	8
Nfe2l2	1.37e-13	0.455981	0.774	0.546	2.38e-09	8
Gm1966	1.58e-13	0.291027	0.269	0.083	2.76e-09	8
Themis2	1.76e-13	0.261993	0.236	0.069	3.07e-09	8
Traf1	2.07e-13	0.54922	0.637	0.393	3.62e-09	8
Arl5c	4.2e-13	0.417869	0.453	0.195	7.34e-09	8
Mpp1	4.92e-13	0.325821	0.368	0.161	8.59e-09	8
Tpd52	5.15e-13	0.438217	0.783	0.571	8.98e-09	8
Rnf34	5.33e-13	0.283132	0.307	0.117	9.3e-09	8
Selenow	6.71e-13	0.451075	0.811	0.682	1.17e-08	8
Mcemp1	1.03e-12	0.388513	0.472	0.226	1.79e-08	8
Ccl9	1.06e-12	0.508113	0.726	0.474	1.85e-08	8
Sgms2	1.08e-12	0.287718	0.264	0.082	1.89e-08	8
Ifitm6	1.73e-12	0.474012	0.387	0.147	3.01e-08	8
Ctsb	1.88e-12	0.344128	0.991	0.881	3.29e-08	8
Resf1	2.48e-12	0.472146	0.608	0.378	4.32e-08	8
Pitpna	3.64e-12	0.42895	0.825	0.723	6.35e-08	8
Arid5b	3.7e-12	0.368604	0.443	0.225	6.45e-08	8
Irf2	4.04e-12	0.371107	0.401	0.22	7.05e-08	8
Stard3	4.27e-12	0.294274	0.354	0.158	7.46e-08	8
Cd86	4.97e-12	0.4691	0.646	0.464	8.68e-08	8
Il13ra1	6.67e-12	0.270572	0.307	0.131	1.16e-07	8
Cd300lf	7.25e-12	0.348445	0.358	0.178	1.27e-07	8
Ilrun	7.69e-12	0.320288	0.42	0.213	1.34e-07	8
Spag9	9.2e-12	0.445043	0.759	0.615	1.61e-07	8
Sema4d	1.23e-11	0.346937	0.453	0.243	2.15e-07	8
Ogfrl1	1.24e-11	0.299858	0.325	0.141	2.16e-07	8
Dck	1.25e-11	0.301443	0.321	0.137	2.18e-07	8
N4bp1	1.37e-11	0.36489	0.458	0.255	2.4e-07	8
Fem1c	1.4e-11	0.390884	0.575	0.36	2.44e-07	8
Dcp2	1.66e-11	0.264183	0.297	0.123	2.9e-07	8
Sap30	1.99e-11	0.351035	0.505	0.266	3.48e-07	8
Mapkapk2	3e-11	0.402203	0.637	0.462	5.23e-07	8
Lgals8	3.12e-11	0.280891	0.354	0.161	5.45e-07	8
Zyx	3.53e-11	0.394266	0.495	0.304	6.15e-07	8
Lrrfip1	4.72e-11	0.416213	0.736	0.562	8.24e-07	8
Ncf2	4.91e-11	0.390596	0.646	0.453	8.56e-07	8
Stat1	5.9e-11	0.371181	0.42	0.222	1.03e-06	8
Il1a	6.88e-11	0.64092	0.458	0.249	1.2e-06	8
Slamf7	7.38e-11	0.334138	0.278	0.122	1.29e-06	8
Casp8	8.78e-11	0.318002	0.368	0.204	1.53e-06	8
Xdh	9.35e-11	0.269734	0.278	0.115	1.63e-06	8
Psme1	1.13e-10	0.351438	0.896	0.781	1.97e-06	8
Pttg1	1.14e-10	0.301527	0.349	0.169	1.99e-06	8
Ehd4	1.48e-10	0.356959	0.476	0.293	2.58e-06	8
Jak2	1.71e-10	0.312982	0.443	0.225	2.98e-06	8
Pcgf5	2.39e-10	0.300993	0.377	0.185	4.16e-06	8
Cd24a	2.49e-10	0.425275	0.311	0.136	4.34e-06	8
Trim25	2.52e-10	0.35603	0.528	0.327	4.39e-06	8
Sash1	3.5e-10	0.307334	0.439	0.226	6.11e-06	8
Rab5if	3.81e-10	0.368147	0.689	0.515	6.66e-06	8
Fam49b	4.15e-10	0.393425	0.778	0.648	7.25e-06	8
Smchd1	4.54e-10	0.353749	0.557	0.326	7.92e-06	8
Csf2ra	4.7e-10	0.337544	0.627	0.41	8.21e-06	8
Clec2d	4.74e-10	0.325875	0.382	0.208	8.27e-06	8
Svbp	6.02e-10	0.30633	0.528	0.312	1.05e-05	8
Ly6a	7.03e-10	0.677289	0.401	0.225	1.23e-05	8
Jarid2	7.78e-10	0.351556	0.505	0.303	1.36e-05	8
Gla	1.15e-09	0.325839	0.467	0.279	2.01e-05	8
Tifa	1.17e-09	0.25282	0.278	0.123	2.04e-05	8
Cers6	1.48e-09	0.262224	0.311	0.149	2.58e-05	8
Tmsb10	1.53e-09	0.299186	0.962	0.841	2.66e-05	8
Ccnl1	1.86e-09	0.392323	0.783	0.645	3.24e-05	8
Hmox1	1.95e-09	0.565413	0.698	0.509	3.4e-05	8
Itgam	2.55e-09	0.323535	0.599	0.367	4.46e-05	8
Carhsp1	2.8e-09	0.27314	0.307	0.159	4.89e-05	8
Gpr35	3.21e-09	0.287769	0.396	0.212	5.6e-05	8
Azi2	3.21e-09	0.260308	0.325	0.165	5.61e-05	8
Slc11a1	3.33e-09	0.324415	0.434	0.234	5.81e-05	8
Aftph	3.77e-09	0.277512	0.278	0.145	6.59e-05	8
Nupr1	3.8e-09	0.351988	0.406	0.223	6.64e-05	8
Ets2	3.88e-09	0.378408	0.623	0.418	6.77e-05	8
Phlda1	4.57e-09	0.538313	0.585	0.38	7.98e-05	8
Tnf	4.69e-09	0.498977	0.467	0.269	8.18e-05	8
Cd53	5.41e-09	0.335801	0.788	0.65	9.44e-05	8
Adap2	5.61e-09	0.260157	0.274	0.131	9.8e-05	8
Plek	5.63e-09	0.365473	0.825	0.68	9.83e-05	8
Rilpl2	7.65e-09	0.376842	0.627	0.474	0.000133518	8
Zfp800	8.34e-09	0.264224	0.344	0.181	0.000145525	8
Sdc3	8.56e-09	0.260659	0.415	0.218	0.000149479	8
Id3	9.57e-09	0.398456	0.241	0.101	0.000167056	8
Lilrb4a	9.88e-09	0.319351	0.472	0.296	0.000172392	8
Hcls1	1e-08	0.335196	0.599	0.424	0.000174962	8
Rgcc	1.05e-08	0.478092	0.443	0.283	0.000182932	8
Marcksl1	1.07e-08	0.382075	0.533	0.33	0.000186211	8
Irak2	1.08e-08	0.269031	0.368	0.2	0.000189244	8
Rnpep	1.13e-08	0.311392	0.434	0.275	0.000197605	8
Ptgs2	1.44e-08	0.554136	0.458	0.238	0.000250669	8
Tnfrsf1a	1.51e-08	0.265773	0.439	0.255	0.000263246	8
Glrx	1.69e-08	0.33205	0.458	0.29	0.000295418	8
Irf5	2e-08	0.298925	0.439	0.266	0.000348661	8
Gm6377	2.07e-08	0.285725	0.288	0.158	0.00036147	8
Il10rb	2.31e-08	0.270503	0.434	0.253	0.00040401	8
Ldlr	2.77e-08	0.269818	0.278	0.151	0.000482639	8
Plk2	2.9e-08	0.444324	0.434	0.259	0.000506447	8
Tmed5	3.42e-08	0.324623	0.642	0.482	0.000596305	8
Sat1	3.46e-08	0.328451	0.783	0.665	0.000604342	8
Lrrc25	3.5e-08	0.27039	0.491	0.298	0.000610182	8
Mir155hg	3.56e-08	0.299328	0.349	0.171	0.000621785	8
Dusp5	3.79e-08	0.349153	0.689	0.492	0.000661172	8
Ell2	3.99e-08	0.298344	0.491	0.301	0.000696935	8
Evi2a	6.19e-08	0.281116	0.434	0.268	0.00108063	8
Cd164	1.17e-07	0.285358	0.439	0.273	0.00204227	8
Runx3	1.37e-07	0.318681	0.542	0.373	0.00238776	8
Rab11fip1	1.4e-07	0.341995	0.434	0.291	0.00244003	8
Pid1	1.44e-07	0.324889	0.453	0.287	0.00251627	8
Kpna4	1.58e-07	0.296256	0.462	0.297	0.00275821	8
St3gal1	1.63e-07	0.250885	0.245	0.134	0.00285298	8
Laptm4a	1.72e-07	0.26698	0.533	0.361	0.00300243	8
Pla2g7	1.73e-07	0.427869	0.481	0.336	0.00302352	8
Lrpap1	1.99e-07	0.303965	0.533	0.369	0.00347911	8
Spty2d1	2.13e-07	0.303619	0.467	0.319	0.00371557	8
Napsa	2.54e-07	0.27169	0.571	0.33	0.00444153	8
Tnfrsf1b	2.73e-07	0.27945	0.448	0.292	0.00477237	8
Slc16a3	2.96e-07	0.259867	0.462	0.272	0.00516626	8
Pde4b	3.2e-07	0.288879	0.58	0.382	0.00558556	8
Pirb	3.94e-07	0.279837	0.358	0.228	0.00688138	8
Tnfaip3	4.22e-07	0.325536	0.67	0.521	0.00736729	8
App	5.7e-07	0.298653	0.627	0.467	0.00994926	8
Zfand5	6.04e-07	0.302973	0.788	0.679	0.0105483	8
Tent5c	6.75e-07	0.291193	0.406	0.253	0.011781	8
Bcl2l11	7.07e-07	0.303814	0.566	0.385	0.0123343	8
Csf2rb	8.21e-07	0.279395	0.675	0.505	0.014335	8
Nfkbib	9.7e-07	0.252727	0.491	0.318	0.0169282	8
Crlf2	1.52e-06	0.301809	0.542	0.4	0.0265975	8
Scimp	1.95e-06	0.271857	0.311	0.189	0.0339966	8
Clec7a	2.13e-06	0.320499	0.759	0.6	0.0372277	8
Itgb2	2.47e-06	0.257293	0.58	0.423	0.043047	8
Bach1	3.08e-06	0.257273	0.481	0.312	0.0536916	8
Chmp2a	4.01e-06	0.254199	0.726	0.625	0.0699949	8
Ptpre	4.2e-06	0.307946	0.434	0.315	0.0732363	8
Gsr	4.7e-06	0.271293	0.415	0.267	0.0819983	8
Tmem189	4.84e-06	0.256241	0.491	0.344	0.0844714	8
Tmem219	5.17e-06	0.253975	0.349	0.242	0.0902974	8
H2afy	5.48e-06	0.27972	0.717	0.6	0.0955629	8
Rab8b	5.89e-06	0.259133	0.642	0.479	0.102847	8
Nfkbiz	6.71e-06	0.385381	0.514	0.378	0.117081	8
Actr3	7.09e-06	0.250845	0.774	0.655	0.123704	8
Picalm	8.84e-06	0.259102	0.741	0.601	0.154321	8
Cxcl3	1.24e-05	0.592266	0.443	0.299	0.215881	8
Ahnak	1.55e-05	0.334817	0.736	0.623	0.271154	8
Tnfaip2	2.24e-05	0.263774	0.571	0.403	0.391263	8
Gadd45g	2.99e-05	0.382384	0.373	0.261	0.521372	8
Socs3	3.27e-05	0.30992	0.491	0.367	0.5714	8
Ier2	5.1e-05	0.34975	0.486	0.35	0.890154	8
Irf1	9.48e-05	0.287928	0.443	0.304	1	8
Fos	0.000516913	0.251727	0.594	0.436	1	8

## Sheet: Cluster9
Gene	p_val	avg_log2FC	pct.1	pct.2	p_val_adj	cluster
Rhob	4.59e-162	2.23467	0.836	0.194	8e-158	9
Hexb	6.5e-138	2.30679	0.831	0.356	1.14e-133	9
Ccl4	9.44e-132	3.39309	0.93	0.337	1.65e-127	9
Cd81	2.62e-129	2.07981	0.891	0.291	4.57e-125	9
Ctsd	1.63e-123	2.3988	0.98	0.751	2.85e-119	9
Olfml3	1.39e-108	1.44641	0.706	0.116	2.43e-104	9
Pmp22	2.65e-97	1.21223	0.622	0.038	4.62e-93	9
Ccl3	1.27e-96	2.35803	0.94	0.394	2.21e-92	9
Csf1	3.84e-94	1.34901	0.552	0.051	6.7e-90	9
Cx3cr1	5.3e-93	1.47485	0.741	0.172	9.25e-89	9
Trem2	3.42e-90	1.53233	0.866	0.445	5.96e-86	9
Klf2	5.25e-87	2.27409	0.701	0.169	9.15e-83	9
Fcrls	7.73e-86	1.57465	0.716	0.12	1.35e-81	9
Nav3	3.41e-83	0.645105	0.348	0.004	5.95e-79	9
Jund	1.18e-82	1.47253	0.98	0.766	2.06e-78	9
Bin1	1.88e-79	1.09137	0.701	0.211	3.28e-75	9
C1qc	7.33e-78	1.79327	0.92	0.48	1.28e-73	9
C1qa	4.91e-77	1.91618	0.935	0.498	8.56e-73	9
Atf3	9.8e-73	1.78282	0.92	0.564	1.71e-68	9
Ly86	8.92e-71	1.28913	0.821	0.434	1.56e-66	9
C1qb	7.6e-70	1.64271	0.96	0.539	1.33e-65	9
Pdgfb	9.15e-69	1.00858	0.587	0.12	1.6e-64	9
P2ry12	6.91e-68	0.71208	0.423	0.038	1.21e-63	9
C4b	9.28e-68	0.727418	0.358	0.012	1.62e-63	9
Glul	3.78e-66	0.996823	0.607	0.163	6.59e-62	9
Abhd12	8.71e-66	0.987497	0.627	0.188	1.52e-61	9
C3ar1	1.98e-65	1.14901	0.766	0.288	3.46e-61	9
Xist	9.11e-65	1.15673	0.965	0.838	1.59e-60	9
Hpgds	2.27e-60	0.918348	0.592	0.136	3.95e-56	9
Lpcat2	5.97e-60	0.937212	0.701	0.252	1.04e-55	9
Lgals3bp	5.5e-59	1.05486	0.687	0.277	9.59e-55	9
Mef2a	9.01e-59	0.974502	0.726	0.294	1.57e-54	9
Crybb1	2.03e-58	0.735588	0.313	0.009	3.54e-54	9
Gpr34	1.09e-57	0.688278	0.363	0.027	1.9e-53	9
Sparc	1.31e-56	1.23469	0.731	0.154	2.28e-52	9
Apoe	2.84e-56	2.01701	0.99	0.826	4.95e-52	9
Kctd12	7.51e-56	1.24166	0.736	0.382	1.31e-51	9
Plxdc2	5.19e-54	0.639338	0.368	0.038	9.07e-50	9
Lag3	2.8e-53	0.914885	0.527	0.068	4.89e-49	9
Cd63	4.11e-53	1.17501	0.975	0.606	7.17e-49	9
Selenop	2.07e-52	1.1719	0.672	0.249	3.62e-48	9
Tgfbr1	2.31e-52	0.854179	0.642	0.234	4.03e-48	9
Rcan1	3e-52	0.991178	0.453	0.104	5.24e-48	9
Cebpa	1.92e-51	0.875527	0.607	0.182	3.34e-47	9
Timp2	5.01e-50	1.234	0.746	0.335	8.75e-46	9
Gpr84	6.91e-50	1.07528	0.498	0.126	1.21e-45	9
Slco2b1	7.56e-49	0.474813	0.303	0.016	1.32e-44	9
Ldhb	1.07e-47	0.779366	0.507	0.107	1.86e-43	9
Ctsl	1.21e-47	1.24694	0.935	0.71	2.12e-43	9
Frmd4a	1.34e-47	0.604638	0.458	0.086	2.34e-43	9
Pfkfb3	1.87e-47	0.69186	0.448	0.082	3.26e-43	9
Zfhx3	2.27e-47	0.713846	0.512	0.134	3.96e-43	9
Dst	1.32e-46	0.75021	0.478	0.115	2.31e-42	9
Basp1	1.62e-46	0.974243	0.965	0.764	2.83e-42	9
Cst7	2.2e-46	0.852257	0.463	0.065	3.84e-42	9
Marcks	2.65e-46	1.10155	0.821	0.541	4.63e-42	9
Pou2f2	8.3e-46	0.770092	0.448	0.094	1.45e-41	9
G530011O06Rik	1.18e-45	0.58131	0.338	0.032	2.05e-41	9
Jun	2.58e-45	1.5822	0.871	0.552	4.5e-41	9
Blnk	1e-44	0.709371	0.512	0.115	1.75e-40	9
Ltc4s	1.61e-44	0.635194	0.413	0.063	2.82e-40	9
Tmem119	3.63e-44	0.740435	0.483	0.104	6.33e-40	9
Egr1	4.94e-44	1.39328	0.602	0.166	8.61e-40	9
Tanc2	3.1e-43	0.532485	0.363	0.046	5.41e-39	9
Cxcl13	4.69e-43	1.73965	0.249	0.004	8.18e-39	9
Srgap2	2.88e-42	0.6257	0.458	0.113	5.03e-38	9
Cd72	7.34e-42	1.0641	0.652	0.245	1.28e-37	9
Lpin2	9.03e-42	0.760663	0.587	0.203	1.58e-37	9
Mef2c	1.65e-41	0.802523	0.602	0.182	2.88e-37	9
Il1a	2.88e-41	1.32266	0.677	0.239	5.03e-37	9
Jmjd1c	9.72e-41	0.897731	0.716	0.355	1.7e-36	9
Xlr	2.2e-40	0.420029	0.284	0.017	3.84e-36	9
Adamts1	2.87e-40	0.642846	0.254	0.013	5e-36	9
Syngr1	3.59e-40	0.864887	0.547	0.154	6.26e-36	9
Csf1r	4.48e-40	0.928162	0.811	0.625	7.82e-36	9
Tjp1	1.24e-39	0.322426	0.229	0.009	2.17e-35	9
Sqstm1	3.54e-39	0.899809	0.935	0.757	6.17e-35	9
Cd9	4.14e-39	0.923935	0.93	0.731	7.23e-35	9
Klf6	4.82e-39	1.04207	0.935	0.824	8.42e-35	9
Chst1	9.68e-39	0.34497	0.244	0.012	1.69e-34	9
St3gal6	1.34e-38	0.487456	0.323	0.034	2.34e-34	9
Epb41l2	1.54e-38	0.859452	0.692	0.392	2.69e-34	9
Otud1	1.8e-37	0.629446	0.323	0.057	3.14e-33	9
Npl	1e-36	0.385585	0.244	0.012	1.75e-32	9
Edn1	1.16e-36	1.1007	0.274	0.029	2.03e-32	9
Cd180	6.47e-36	0.598631	0.453	0.118	1.13e-31	9
Gas6	2.73e-35	0.461335	0.328	0.035	4.77e-31	9
Nfic	3.21e-35	0.616674	0.433	0.119	5.61e-31	9
Lgmn	1.07e-34	0.908176	0.905	0.689	1.86e-30	9
Nfkbiz	1.23e-34	0.956144	0.736	0.368	2.15e-30	9
Siglech	1.29e-34	0.544216	0.328	0.01	2.25e-30	9
Ttc28	3.28e-34	0.420443	0.249	0.026	5.72e-30	9
Zfand5	9.63e-34	0.931352	0.846	0.676	1.68e-29	9
Lair1	1.97e-33	0.648726	0.527	0.183	3.44e-29	9
Id2	2.9e-33	0.897567	0.91	0.68	5.05e-29	9
P2ry13	8.11e-33	0.353418	0.224	0.019	1.42e-28	9
Ppp1r15a	1.71e-32	0.832947	0.871	0.659	2.99e-28	9
Btg2	4.46e-32	0.931477	0.632	0.297	7.78e-28	9
Cpd	1.02e-31	0.647142	0.572	0.213	1.78e-27	9
Ophn1	1.32e-31	0.389634	0.299	0.044	2.3e-27	9
Qk	1.58e-31	0.689115	0.682	0.374	2.75e-27	9
Adgrg1	5.92e-31	0.361196	0.209	0.015	1.03e-26	9
Grn	6.27e-31	0.819909	0.846	0.662	1.09e-26	9
Tnf	8.06e-31	1.09554	0.612	0.263	1.41e-26	9
Itm2c	1.16e-30	0.65718	0.692	0.358	2.03e-26	9
Ccl2	3.24e-30	1.16206	0.756	0.326	5.65e-26	9
Tnfrsf12a	2.77e-29	0.660259	0.488	0.192	4.83e-25	9
Mertk	3.4e-29	0.423333	0.303	0.054	5.93e-25	9
Plk2	1.66e-28	0.919932	0.567	0.253	2.9e-24	9
Scn1b	1.91e-28	0.379267	0.279	0.035	3.34e-24	9
Chka	4.21e-28	0.734922	0.473	0.196	7.35e-24	9
Cd37	5.11e-28	0.56575	0.478	0.145	8.93e-24	9
Tlr2	5.24e-28	0.854261	0.721	0.43	9.15e-24	9
Ptprj	1.69e-27	0.616091	0.483	0.204	2.95e-23	9
Arhgap25	3.6e-27	0.453414	0.328	0.072	6.28e-23	9
Hcar2	4.84e-27	0.704425	0.403	0.121	8.45e-23	9
Daglb	1.27e-26	0.416791	0.333	0.082	2.22e-22	9
Itgb5	1.52e-26	0.62882	0.552	0.254	2.64e-22	9
Egr3	6.82e-26	0.439688	0.259	0.041	1.19e-21	9
Cd83	8.92e-26	0.764018	0.741	0.413	1.56e-21	9
Tmcc3	1.77e-25	0.410545	0.333	0.072	3.09e-21	9
Ecscr	2.53e-25	0.31272	0.204	0.015	4.42e-21	9
Bmp2k	8.8e-25	0.568738	0.502	0.207	1.54e-20	9
Atp8a1	2e-24	0.458755	0.338	0.1	3.49e-20	9
Rgs10	2.55e-24	0.621878	0.811	0.545	4.45e-20	9
Ccl12	2.58e-24	1.40584	0.493	0.148	4.5e-20	9
Cryba4	4.22e-24	0.31155	0.209	0.021	7.36e-20	9
Herpud1	6.01e-24	0.660659	0.532	0.234	1.05e-19	9
Irf2bpl	7.3e-24	0.452276	0.343	0.096	1.27e-19	9
Rnf19b	9.83e-24	0.638738	0.677	0.408	1.72e-19	9
Slc16a10	1.41e-23	0.471548	0.323	0.099	2.46e-19	9
Ppfia4	2.8e-23	0.440121	0.368	0.101	4.89e-19	9
Plek	3.81e-23	0.644561	0.905	0.677	6.65e-19	9
Runx1	4.57e-23	0.638275	0.726	0.448	7.97e-19	9
Ppp1r10	5.63e-23	0.513222	0.522	0.227	9.83e-19	9
Pik3ap1	6.04e-23	0.60034	0.672	0.364	1.05e-18	9
Bbc3	6.22e-23	0.456075	0.343	0.096	1.09e-18	9
Adap2	6.34e-23	0.475233	0.368	0.127	1.11e-18	9
Tra2b	6.58e-23	0.652959	0.756	0.542	1.15e-18	9
Ptgs1	1.75e-22	0.474921	0.368	0.109	3.05e-18	9
Pla2g15	1.81e-22	0.331795	0.279	0.057	3.17e-18	9
Trib1	4.44e-22	0.6178	0.567	0.287	7.75e-18	9
Fosb	4.53e-22	0.837381	0.672	0.383	7.91e-18	9
Comt	5.17e-22	0.469505	0.448	0.179	9.02e-18	9
Bhlhe41	6.13e-22	0.328934	0.229	0.033	1.07e-17	9
Luc7l2	1.07e-21	0.607387	0.731	0.499	1.87e-17	9
Hivep3	1.11e-21	0.493382	0.348	0.111	1.94e-17	9
Map2k3	1.22e-21	0.55884	0.652	0.408	2.13e-17	9
Icam1	1.31e-21	0.552809	0.532	0.233	2.29e-17	9
Lacc1	2.1e-21	0.454622	0.388	0.138	3.66e-17	9
Arhgap5	2.85e-21	0.372236	0.294	0.078	4.98e-17	9
Scoc	4.06e-21	0.355134	0.279	0.068	7.08e-17	9
Socs3	5.48e-21	0.724992	0.632	0.361	9.57e-17	9
Smap2	6.56e-21	0.557077	0.517	0.271	1.14e-16	9
Lhfpl2	6.66e-21	0.396833	0.299	0.082	1.16e-16	9
Slc15a3	7.6e-21	0.661668	0.816	0.634	1.33e-16	9
Srxn1	1.17e-20	0.619515	0.478	0.235	2.04e-16	9
Creg1	1.35e-20	0.659291	0.682	0.45	2.36e-16	9
Nfkb1	1.81e-20	0.603662	0.647	0.395	3.16e-16	9
C5ar1	1.87e-20	0.579493	0.562	0.292	3.27e-16	9
Ptbp3	2.09e-20	0.572593	0.711	0.475	3.65e-16	9
Ier5	2.5e-20	0.736578	0.781	0.583	4.36e-16	9
Neat1	4.53e-20	0.866691	0.796	0.655	7.91e-16	9
Scamp2	8.78e-20	0.487902	0.498	0.252	1.53e-15	9
Fos	9.59e-20	1.00161	0.672	0.433	1.67e-15	9
Evi2a	9.91e-20	0.56769	0.512	0.265	1.73e-15	9
Nab2	1.52e-19	0.303003	0.229	0.049	2.65e-15	9
Creb5	1.61e-19	0.541164	0.443	0.199	2.81e-15	9
Mafg	1.8e-19	0.543484	0.577	0.327	3.13e-15	9
Plk3	2.03e-19	0.40581	0.303	0.087	3.54e-15	9
Mat2a	2.05e-19	0.521448	0.507	0.263	3.58e-15	9
Fbxw11	2.72e-19	0.424767	0.363	0.147	4.74e-15	9
Fyb	3.07e-19	0.605626	0.692	0.441	5.36e-15	9
Ier2	3.23e-19	0.86232	0.562	0.346	5.63e-15	9
Arl13b	1.77e-18	0.385534	0.303	0.1	3.09e-14	9
Nfat5	1.84e-18	0.557916	0.572	0.314	3.21e-14	9
Itga5	1.87e-18	0.50223	0.373	0.168	3.27e-14	9
Gramd1a	1.9e-18	0.399669	0.328	0.107	3.31e-14	9
Zfp703	2.39e-18	0.547561	0.517	0.277	4.18e-14	9
Tmem176b	2.55e-18	0.595173	0.493	0.196	4.45e-14	9
4931406P16Rik	2.87e-18	0.355298	0.274	0.084	5.01e-14	9
Marcksl1	3.04e-18	0.685068	0.552	0.329	5.3e-14	9
Mafb	3.21e-18	0.742136	0.791	0.597	5.6e-14	9
Plau	4.42e-18	0.523628	0.353	0.138	7.71e-14	9
Ccnl1	5.2e-18	0.665839	0.801	0.644	9.08e-14	9
Hmox1	5.26e-18	0.975892	0.741	0.507	9.19e-14	9
Cd300c2	7.59e-18	0.547562	0.731	0.506	1.33e-13	9
Ccl7	9.33e-18	1.03496	0.363	0.119	1.63e-13	9
Traf5	1.2e-17	0.298489	0.254	0.06	2.1e-13	9
Ell2	2.05e-17	0.506256	0.552	0.299	3.58e-13	9
H2-Q6	2.13e-17	0.47988	0.532	0.246	3.72e-13	9
Il10ra	2.22e-17	0.448843	0.368	0.157	3.87e-13	9
P2ry6	2.34e-17	0.409136	0.383	0.153	4.08e-13	9
Rock2	4.58e-17	0.454352	0.423	0.199	8e-13	9
Golm1	4.77e-17	0.321034	0.284	0.079	8.32e-13	9
Arid5b	6.19e-17	0.478691	0.463	0.225	1.08e-12	9
Tgfbr2	7.3e-17	0.398929	0.423	0.172	1.27e-12	9
Itga6	9.86e-17	0.343819	0.328	0.104	1.72e-12	9
Irf2bp2	1.3e-16	0.504504	0.692	0.424	2.26e-12	9
Sgpl1	1.58e-16	0.423489	0.473	0.237	2.75e-12	9
Ldlrad4	1.59e-16	0.340421	0.279	0.07	2.77e-12	9
Ptms	1.68e-16	0.53608	0.761	0.535	2.93e-12	9
Bcl2l1	3.65e-16	0.357641	0.303	0.102	6.37e-12	9
Susd3	4.12e-16	0.342909	0.289	0.099	7.18e-12	9
Tmem176a	4.81e-16	0.545088	0.448	0.182	8.4e-12	9
Hps4	6.32e-16	0.275219	0.239	0.062	1.1e-11	9
Fus	6.83e-16	0.493872	0.746	0.539	1.19e-11	9
Zc3h12c	7.26e-16	0.393264	0.328	0.122	1.27e-11	9
Atf4	7.4e-16	0.53658	0.781	0.672	1.29e-11	9
Clint1	7.9e-16	0.444015	0.512	0.28	1.38e-11	9
Csf3r	8.07e-16	0.317688	0.289	0.067	1.41e-11	9
Slc16a6	9.8e-16	0.386696	0.373	0.157	1.71e-11	9
Fnip1	1.02e-15	0.405497	0.468	0.223	1.78e-11	9
Zbtb7a	1.07e-15	0.395578	0.363	0.164	1.86e-11	9
Lcp2	1.07e-15	0.42959	0.418	0.205	1.87e-11	9
Itgam	1.47e-15	0.544798	0.607	0.367	2.57e-11	9
Ski	1.52e-15	0.365683	0.473	0.211	2.66e-11	9
Dusp1	1.54e-15	0.657982	0.701	0.466	2.69e-11	9
Son	1.54e-15	0.501617	0.851	0.739	2.69e-11	9
Hvcn1	1.55e-15	0.295011	0.259	0.068	2.71e-11	9
Lap3	1.69e-15	0.408913	0.418	0.184	2.95e-11	9
Acox3	1.93e-15	0.373965	0.294	0.112	3.37e-11	9
Ivns1abp	2.5e-15	0.392637	0.423	0.199	4.37e-11	9
Serinc3	2.76e-15	0.523689	0.667	0.473	4.82e-11	9
Etf1	2.88e-15	0.444819	0.642	0.423	5.03e-11	9
Nrp1	2.91e-15	0.328906	0.269	0.085	5.09e-11	9
Trim8	3.13e-15	0.334166	0.269	0.099	5.46e-11	9
Slc7a8	4.62e-15	0.372936	0.368	0.155	8.06e-11	9
Hebp1	5.09e-15	0.342082	0.318	0.112	8.88e-11	9
Plekho2	5.59e-15	0.479385	0.507	0.3	9.76e-11	9
Chd4	5.84e-15	0.519643	0.582	0.358	1.02e-10	9
Sat1	6.5e-15	0.612439	0.811	0.664	1.13e-10	9
Tent5c	6.57e-15	0.501245	0.458	0.251	1.15e-10	9
A130071D04Rik	1.08e-14	0.388644	0.353	0.148	1.89e-10	9
Abi3	1.34e-14	0.376518	0.318	0.141	2.34e-10	9
Fem1b	1.53e-14	0.294953	0.259	0.085	2.67e-10	9
Lamp2	1.69e-14	0.435799	0.721	0.479	2.96e-10	9
Sirpa	2.05e-14	0.458725	0.592	0.363	3.57e-10	9
Cyfip1	3.35e-14	0.455628	0.627	0.436	5.84e-10	9
Tubb2a	4.45e-14	0.447095	0.418	0.213	7.76e-10	9
Gns	4.93e-14	0.41424	0.552	0.32	8.6e-10	9
Plekho1	5.15e-14	0.448952	0.527	0.303	8.98e-10	9
Slc11a1	5.58e-14	0.442168	0.478	0.233	9.74e-10	9
Cyth4	6.84e-14	0.485012	0.552	0.367	1.19e-09	9
Spi1	7.19e-14	0.505071	0.816	0.712	1.26e-09	9
Map3k8	7.98e-14	0.431435	0.383	0.192	1.39e-09	9
Zeb2	1.17e-13	0.518903	0.886	0.689	2.05e-09	9
Gm45223	1.26e-13	0.298334	0.254	0.087	2.2e-09	9
Tmem86a	1.31e-13	0.338147	0.333	0.135	2.28e-09	9
Nrros	1.32e-13	0.372856	0.353	0.171	2.31e-09	9
Casp4	1.36e-13	0.405707	0.453	0.225	2.38e-09	9
Fgd2	1.45e-13	0.26899	0.229	0.068	2.53e-09	9
Dnmt3a	1.8e-13	0.304664	0.284	0.099	3.14e-09	9
Ccl5	2e-13	0.317242	0.632	0.217	3.49e-09	9
Cttnbp2nl	2.22e-13	0.319147	0.279	0.113	3.88e-09	9
Ddit3	2.44e-13	0.455721	0.458	0.256	4.26e-09	9
Smad7	2.68e-13	0.534006	0.562	0.317	4.68e-09	9
Wnk1	3.32e-13	0.474736	0.662	0.455	5.79e-09	9
E230029C05Rik	3.38e-13	0.283166	0.234	0.075	5.9e-09	9
Zc3h12a	3.51e-13	0.410159	0.527	0.287	6.13e-09	9
Cd84	3.6e-13	0.386466	0.448	0.236	6.28e-09	9
Mapkapk2	4.21e-13	0.448025	0.652	0.461	7.35e-09	9
Aif1	5.35e-13	0.494551	0.806	0.614	9.34e-09	9
Lipa	6.4e-13	0.418414	0.458	0.261	1.12e-08	9
Wdr26	7.22e-13	0.392744	0.478	0.286	1.26e-08	9
Clip1	7.89e-13	0.343271	0.284	0.128	1.38e-08	9
Pde3b	7.97e-13	0.306539	0.299	0.115	1.39e-08	9
Ranbp2	1.01e-12	0.405575	0.542	0.319	1.76e-08	9
Acod1	1.09e-12	0.6641	0.443	0.228	1.9e-08	9
Plekhm2	1.32e-12	0.300577	0.308	0.131	2.3e-08	9
Anxa3	1.34e-12	0.426969	0.527	0.313	2.33e-08	9
Tcf4	1.35e-12	0.399337	0.458	0.244	2.36e-08	9
Itpr2	1.56e-12	0.317476	0.299	0.116	2.72e-08	9
Purb	1.61e-12	0.407748	0.587	0.37	2.81e-08	9
Cltc	1.64e-12	0.41627	0.682	0.467	2.87e-08	9
Senp2	1.78e-12	0.370551	0.433	0.246	3.1e-08	9
Rela	1.9e-12	0.33059	0.383	0.19	3.31e-08	9
Pdlim4	1.98e-12	0.289702	0.254	0.081	3.45e-08	9
Pld3	2.14e-12	0.36694	0.373	0.18	3.74e-08	9
Crlf3	2.16e-12	0.374144	0.323	0.159	3.78e-08	9
Nfkbid	2.58e-12	0.342353	0.259	0.101	4.5e-08	9
Vsir	3.01e-12	0.37586	0.498	0.286	5.26e-08	9
Cln8	3.08e-12	0.339633	0.378	0.194	5.38e-08	9
Acbd3	3.34e-12	0.33518	0.443	0.233	5.84e-08	9
H2-M3	3.68e-12	0.332759	0.373	0.19	6.42e-08	9
Trf	4.29e-12	0.570216	0.567	0.354	7.49e-08	9
Tmbim1	5.4e-12	0.372116	0.318	0.167	9.43e-08	9
Rab7b	5.84e-12	0.407872	0.413	0.226	1.02e-07	9
Rab3il1	5.94e-12	0.291076	0.284	0.105	1.04e-07	9
Lamp1	7.17e-12	0.441342	0.886	0.762	1.25e-07	9
Asap1	7.39e-12	0.290186	0.318	0.132	1.29e-07	9
Stk40	7.85e-12	0.35073	0.368	0.183	1.37e-07	9
BC005537	8.01e-12	0.412683	0.622	0.432	1.4e-07	9
Tlr7	8.14e-12	0.262835	0.234	0.076	1.42e-07	9
Sfpq	9.01e-12	0.486125	0.627	0.482	1.57e-07	9
Pea15a	9.33e-12	0.290925	0.353	0.152	1.63e-07	9
Ptpn6	9.6e-12	0.359472	0.522	0.307	1.67e-07	9
BC005561	1.27e-11	0.26706	0.239	0.086	2.22e-07	9
Tmem41b	1.29e-11	0.272171	0.229	0.091	2.26e-07	9
Erbin	1.34e-11	0.382241	0.433	0.253	2.34e-07	9
Tsc22d2	1.62e-11	0.303767	0.294	0.122	2.83e-07	9
Picalm	1.62e-11	0.381013	0.796	0.599	2.83e-07	9
Csnk1e	1.67e-11	0.314289	0.279	0.13	2.91e-07	9
Lmo2	1.78e-11	0.314687	0.338	0.162	3.11e-07	9
Camk2d	1.94e-11	0.336888	0.413	0.212	3.38e-07	9
Arf2	2.24e-11	0.322204	0.269	0.13	3.91e-07	9
H2-Q4	2.59e-11	0.325168	0.388	0.188	4.52e-07	9
F11r	3.11e-11	0.315993	0.348	0.162	5.44e-07	9
Tbc1d9	3.42e-11	0.295654	0.323	0.141	5.97e-07	9
Pdgfa	3.44e-11	0.382062	0.433	0.203	6.01e-07	9
Prkcb	3.44e-11	0.276356	0.229	0.084	6.01e-07	9
Skil	3.71e-11	0.489589	0.687	0.563	6.48e-07	9
Sft2d1	4.26e-11	0.275286	0.294	0.128	7.44e-07	9
Snhg12	4.41e-11	0.357079	0.318	0.16	7.69e-07	9
Plin2	5.05e-11	0.583508	0.706	0.592	8.82e-07	9
Bach1	6.07e-11	0.411659	0.507	0.312	1.06e-06	9
Irf5	7.96e-11	0.383733	0.448	0.266	1.39e-06	9
Dnajb1	9.19e-11	0.497631	0.363	0.214	1.6e-06	9
Scarb2	1.16e-10	0.345807	0.403	0.236	2.02e-06	9
Gmip	1.26e-10	0.265752	0.284	0.121	2.19e-06	9
Samd4b	1.27e-10	0.279303	0.279	0.129	2.21e-06	9
Tbxas1	1.34e-10	0.262263	0.318	0.139	2.35e-06	9
Itpkb	1.44e-10	0.327134	0.408	0.201	2.52e-06	9
Tfe3	1.61e-10	0.279483	0.259	0.116	2.81e-06	9
Peli1	2.26e-10	0.375373	0.408	0.231	3.95e-06	9
Cmtm6	2.33e-10	0.266535	0.313	0.139	4.06e-06	9
Nmt1	2.35e-10	0.344626	0.537	0.355	4.1e-06	9
Rlim	2.48e-10	0.336554	0.398	0.234	4.33e-06	9
Kdm6b	2.57e-10	0.480815	0.632	0.476	4.48e-06	9
Ccnd1	2.68e-10	0.384758	0.408	0.204	4.68e-06	9
Ddx50	2.82e-10	0.3247	0.368	0.204	4.92e-06	9
Tns3	2.98e-10	0.311851	0.368	0.195	5.2e-06	9
Camk1	3.36e-10	0.303875	0.393	0.194	5.87e-06	9
Rbm25	3.43e-10	0.369548	0.612	0.426	5.98e-06	9
Ncf1	4.11e-10	0.336152	0.408	0.234	7.17e-06	9
Ppt1	4.53e-10	0.317283	0.453	0.252	7.91e-06	9
Dyrk2	4.82e-10	0.252091	0.299	0.126	8.4e-06	9
Plekhf2	5.37e-10	0.261674	0.284	0.126	9.36e-06	9
Rbm47	5.41e-10	0.318018	0.318	0.171	9.44e-06	9
Ywhag	5.74e-10	0.344562	0.448	0.279	1e-05	9
Azin1	7.43e-10	0.383358	0.453	0.286	1.3e-05	9
Ctsa	1.21e-09	0.412646	0.697	0.587	2.12e-05	9
Brd2	1.26e-09	0.425414	0.627	0.516	2.2e-05	9
1700017B05Rik	1.37e-09	0.321928	0.423	0.246	2.39e-05	9
Cdk9	1.67e-09	0.267509	0.343	0.178	2.92e-05	9
Inpp5d	2.43e-09	0.306147	0.473	0.276	4.24e-05	9
Bin2	2.44e-09	0.311745	0.413	0.235	4.25e-05	9
Rufy3	2.53e-09	0.25929	0.239	0.112	4.42e-05	9
Ntpcr	2.57e-09	0.364366	0.363	0.206	4.48e-05	9
Man1a	2.76e-09	0.276625	0.323	0.162	4.82e-05	9
Ehd4	2.92e-09	0.316733	0.478	0.293	5.1e-05	9
Rtn4	2.96e-09	0.405885	0.617	0.49	5.16e-05	9
Apbb1ip	3.23e-09	0.306211	0.438	0.259	5.63e-05	9
Gm8995	4e-09	0.363437	0.532	0.304	6.98e-05	9
Sdc3	4.64e-09	0.270233	0.428	0.218	8.1e-05	9
Senp6	5.24e-09	0.288531	0.423	0.231	9.15e-05	9
Slc35f6	5.27e-09	0.253238	0.313	0.157	9.2e-05	9
Unc93b1	5.53e-09	0.378395	0.632	0.471	9.66e-05	9
Specc1	5.93e-09	0.281129	0.313	0.158	0.000103489	9
Relb	6.23e-09	0.302695	0.378	0.206	0.000108775	9
Chd7	7.23e-09	0.353476	0.493	0.321	0.000126187	9
Selplg	7.27e-09	0.347139	0.557	0.37	0.000126922	9
Wsb1	8.25e-09	0.314287	0.413	0.25	0.000144056	9
Tsc22d3	8.94e-09	0.334728	0.269	0.138	0.000156002	9
Cited2	9.03e-09	0.451011	0.577	0.417	0.000157582	9
Rgs1	9.07e-09	0.608103	0.846	0.726	0.000158357	9
Elmo1	9.09e-09	0.250557	0.333	0.162	0.00015863	9
Rgs2	9.1e-09	0.514483	0.731	0.57	0.000158834	9
Atp6v1c1	9.18e-09	0.306797	0.468	0.274	0.000160273	9
Lilrb4a	1.18e-08	0.399881	0.443	0.298	0.000206059	9
Ankrd17	1.23e-08	0.295517	0.378	0.223	0.000215108	9
2410006H16Rik	1.27e-08	0.422631	0.657	0.515	0.000221693	9
Macf1	1.29e-08	0.349558	0.488	0.339	0.000225705	9
Zswim6	1.33e-08	0.284631	0.284	0.152	0.000232841	9
Dapp1	1.42e-08	0.340958	0.363	0.208	0.000247733	9
Tox4	1.57e-08	0.294133	0.398	0.24	0.000274145	9
Ndel1	1.62e-08	0.314584	0.522	0.349	0.000281995	9
P2rx4	1.7e-08	0.288411	0.373	0.217	0.000296715	9
Man2b1	1.91e-08	0.306242	0.517	0.331	0.000332918	9
Srsf11	2.05e-08	0.335967	0.557	0.409	0.000357621	9
Ptger4	2.07e-08	0.292372	0.378	0.201	0.000361264	9
Tut7	2.09e-08	0.325863	0.463	0.306	0.000365268	9
Aff4	2.58e-08	0.308207	0.388	0.235	0.000450576	9
Gem	2.68e-08	0.317761	0.229	0.085	0.000467878	9
Ddx3x	2.82e-08	0.34741	0.527	0.378	0.000492035	9
Akirin1	2.94e-08	0.27538	0.368	0.22	0.000512569	9
Pgs1	4.33e-08	0.260633	0.328	0.179	0.000754925	9
Srrm2	4.55e-08	0.300899	0.821	0.706	0.000793336	9
Lpl	4.64e-08	0.29806	0.209	0.081	0.000808984	9
Tra2a	5.06e-08	0.317283	0.458	0.305	0.000883163	9
Nktr	5.13e-08	0.34332	0.493	0.354	0.000894664	9
Hnrnph1	5.52e-08	0.301141	0.418	0.265	0.000963544	9
Hnrnpu	7.07e-08	0.375534	0.647	0.542	0.00123403	9
Ifih1	7.14e-08	0.263404	0.264	0.124	0.00124534	9
Taf1d	7.29e-08	0.303239	0.443	0.29	0.0012718	9
Dot1l	7.32e-08	0.282684	0.348	0.21	0.00127679	9
Gla	7.64e-08	0.285816	0.458	0.28	0.00133422	9
Prpf38b	7.78e-08	0.298089	0.418	0.276	0.00135754	9
Zrsr2	8.31e-08	0.266301	0.348	0.202	0.00145099	9
Taf7	9.01e-08	0.292858	0.373	0.222	0.00157308	9
B930036N10Rik	9.26e-08	0.266045	0.214	0.103	0.00161566	9
Gm47283	9.44e-08	0.374188	0.542	0.41	0.00164713	9
Rab14	1.06e-07	0.334728	0.527	0.392	0.00185425	9
Oasl1	1.1e-07	0.379448	0.313	0.167	0.0019114	9
Saraf	1.24e-07	0.289802	0.473	0.311	0.00216647	9
Dennd4a	1.25e-07	0.367269	0.537	0.362	0.00218497	9
Gclm	1.29e-07	0.299419	0.224	0.12	0.00225476	9
Tle4	1.33e-07	0.263949	0.284	0.157	0.00232237	9
Rrad	1.36e-07	0.295544	0.229	0.11	0.00238039	9
Rabgef1	1.65e-07	0.262039	0.348	0.209	0.00288069	9
Ccdc86	1.68e-07	0.292518	0.338	0.212	0.00293081	9
Tacc1	1.72e-07	0.269961	0.433	0.261	0.00300084	9
Fermt3	1.92e-07	0.303059	0.552	0.403	0.00334452	9
Pbxip1	2.24e-07	0.253987	0.294	0.165	0.00391676	9
Snx5	2.61e-07	0.281247	0.507	0.334	0.00455177	9
Cpeb4	2.67e-07	0.259112	0.343	0.196	0.00465593	9
Kras	2.84e-07	0.296569	0.507	0.348	0.0049498	9
Naa50	2.88e-07	0.274919	0.527	0.328	0.00502349	9
Smim3	3.35e-07	0.316918	0.617	0.445	0.00585273	9
Sema4d	4.36e-07	0.269821	0.393	0.246	0.0076022	9
Lat2	4.39e-07	0.288814	0.473	0.321	0.00766208	9
Hist1h1c	4.56e-07	0.416158	0.353	0.229	0.00796562	9
Abca1	4.67e-07	0.309865	0.502	0.306	0.00815624	9
Dgkz	5e-07	0.26713	0.323	0.199	0.00871878	9
Gde1	6.22e-07	0.267922	0.502	0.325	0.0108535	9
Cd14	6.71e-07	0.274989	0.896	0.74	0.0117131	9
Srsf2	8.77e-07	0.337001	0.602	0.492	0.0153044	9
Rab1a	9.06e-07	0.269252	0.438	0.31	0.0158097	9
Ptpn1	9.07e-07	0.280593	0.672	0.512	0.0158272	9
Osbpl8	9.14e-07	0.318301	0.333	0.224	0.0159581	9
Nlrp3	9.88e-07	0.337719	0.706	0.548	0.0172506	9
Ifi207	1.18e-06	0.292892	0.716	0.557	0.0205972	9
Tcn2	1.33e-06	0.266178	0.423	0.287	0.0232684	9
Nupr1	1.47e-06	0.281079	0.398	0.224	0.0256596	9
Sowahc	1.53e-06	0.268015	0.343	0.206	0.0267799	9
Mt1	1.56e-06	0.266883	0.905	0.786	0.0272096	9
Arhgap17	1.74e-06	0.296024	0.403	0.282	0.0303303	9
Pcna	2.02e-06	0.287191	0.478	0.342	0.0351783	9
Rab20	2.4e-06	0.26248	0.617	0.434	0.0419555	9
Lyn	2.57e-06	0.254673	0.721	0.566	0.0448623	9
Myo1e	3e-06	0.253319	0.378	0.239	0.0523118	9
Rbbp6	4.01e-06	0.292356	0.498	0.384	0.070054	9
Sec62	4.97e-06	0.250906	0.522	0.383	0.0867374	9
Riok3	5.34e-06	0.293788	0.577	0.439	0.0932295	9
Atp2b1	5.4e-06	0.279258	0.711	0.582	0.0943099	9
Neurl3	5.82e-06	0.332623	0.567	0.428	0.101512	9
Denr	7.6e-06	0.261927	0.453	0.32	0.1326	9
Rilpl2	8.08e-06	0.29655	0.597	0.476	0.140964	9
Tuba1c	1.36e-05	0.281949	0.587	0.472	0.237298	9
Rasgef1b	1.56e-05	0.251183	0.353	0.233	0.271928	9
Ythdc1	1.69e-05	0.255988	0.473	0.346	0.295162	9
Gls	1.8e-05	0.264733	0.388	0.287	0.313878	9
Ywhah	3.81e-05	0.26942	0.637	0.536	0.665408	9
Rap2b	5.54e-05	0.260333	0.418	0.296	0.966511	9
Osm	0.000173169	0.282265	0.338	0.219	1	9
Cxcl10	0.000245413	0.396914	0.398	0.257	1	9
Hspa1a	0.000304269	0.48332	0.279	0.123	1	9

[truncated: 7 more sheets: Cluster10, Cluster11, Cluster12, Cluster13, Cluster14, Cluster15, Cluster16]
